# Supplementary material for: Integrated multimodal cell atlas of Alzheimer’s disease
Source: Nat Neurosci. 2024 Oct 14;27(12):2366–83. doi: 10.1038/s41593-024-01774-5 (PMC11614693; doi:10.1038/s41593-024-01774-5)
Supplement: Supplementary file 3 — Supplementary Tables 1–8. [file 41593_2024_1774_MOESM3_ESM.xlsx]

## Sheet: ST1
Donor ID	Primary Study Name	Secondary Study Name	Age at Death	Sex	Race (choice=White)	Race (choice=Black/ African American)	Race (choice=Asian)	Race (choice=American Indian/ Alaska Native)	Race (choice=Native Hawaiian or Pacific Islander)	Race (choice=Unknown or unreported)	Race (choice=Other)	specify other race	Hispanic/Latino	Highest level of education	Years of education	APOE Genotype	Cognitive Status	Age of onset cognitive symptoms	Age of Dementia diagnosis	Known head injury	Have they had neuroimaging	Consensus Clinical Dx (choice=Alzheimers disease)	Consensus Clinical Dx (choice=Alzheimers Possible/ Probable)	Consensus Clinical Dx (choice=Ataxia)	Consensus Clinical Dx (choice=Corticobasal Degeneration)	Consensus Clinical Dx (choice=Control)	Consensus Clinical Dx (choice=Dementia with Lewy Bodies/ Lewy Body Disease)	Consensus Clinical Dx (choice=Frontotemporal lobar degeneration)	Consensus Clinical Dx (choice=Huntingtons disease)	Consensus Clinical Dx (choice=Motor Neuron disease)	Consensus Clinical Dx (choice=Multiple System Atrophy)	Consensus Clinical Dx (choice=Parkinsons disease)	Consensus Clinical Dx (choice=Parkinsons Cognitive Impairment - no dementia)	Consensus Clinical Dx (choice=Parkinsons Disease Dementia)	Consensus Clinical Dx (choice=Prion)	Consensus Clinical Dx (choice=Progressive Supranuclear Palsy)	Consensus Clinical Dx (choice=Taupathy)	Consensus Clinical Dx (choice=Vascular Dementia)	Consensus Clinical Dx (choice=Unknown)	Consensus Clinical Dx (choice=Other)	If other Consensus dx, describe	Last CASI Score	Interval from last CASI in months	Last MMSE Score	Interval from last MMSE in months	Last MOCA Score	Interval from last MOCA in months	PMI	Rapid Frozen Tissue Type
H19.33.004	ACT		80	Female	Checked	Unchecked	Unchecked	Unchecked	Unchecked	Unchecked	Unchecked		No	Bachelors	17	3/3	No dementia				Unknown	Unchecked	Unchecked	Unchecked	Unchecked	Checked	Unchecked	Unchecked	Unchecked	Unchecked	Unchecked	Unchecked	Unchecked	Unchecked	Unchecked	Unchecked	Unchecked	Unchecked	Unchecked	Unchecked		85	3.5	25	3.5			8.13333	Precision Slices
H20.33.001	ACT		82	Male	Checked	Unchecked	Unchecked	Unchecked	Unchecked	Unchecked	Unchecked		No	Bachelors	16	3/3	No dementia				Yes	Unchecked	Unchecked	Unchecked	Unchecked	Checked	Unchecked	Unchecked	Unchecked	Unchecked	Unchecked	Unchecked	Unchecked	Unchecked	Unchecked	Unchecked	Unchecked	Unchecked	Unchecked	Unchecked		97	18.2	28	18.2			7.7	Precision Slices
H20.33.002	ACT		97	Female	Checked	Unchecked	Unchecked	Unchecked	Unchecked	Unchecked	Unchecked		No	High School	12	2/3	No dementia				Unknown	Unchecked	Unchecked	Unchecked	Unchecked	Checked	Unchecked	Unchecked	Unchecked	Unchecked	Unchecked	Unchecked	Unchecked	Unchecked	Unchecked	Unchecked	Unchecked	Unchecked	Unchecked	Unchecked		93	46.1	33	22.6			4.33333	Precision Slices
H20.33.004	ACT		86	Male	Checked	Unchecked	Unchecked	Unchecked	Unchecked	Unchecked	Unchecked		No	Trade School/ Tech School	15	3/4	Dementia	80	81	No	Yes	Checked	Unchecked	Unchecked	Unchecked	Unchecked	Unchecked	Unchecked	Unchecked	Unchecked	Unchecked	Unchecked	Unchecked	Unchecked	Unchecked	Unchecked	Unchecked	Unchecked	Unchecked	Unchecked		80	55.7	25	55.7			8.83333	Precision Slices
H20.33.005	ACT		99	Female	Checked	Unchecked	Unchecked	Unchecked	Unchecked	Unchecked	Unchecked		No	High School	12	2/3	No dementia				Unknown	Unchecked	Unchecked	Unchecked	Unchecked	Checked	Unchecked	Unchecked	Unchecked	Unchecked	Unchecked	Unchecked	Unchecked	Unchecked	Unchecked	Unchecked	Unchecked	Unchecked	Unchecked	Unchecked		94	24.2	29	24.2			7.6	Precision Slices
H20.33.008	ACT		92	Female	Checked	Unchecked	Unchecked	Unchecked	Unchecked	Unchecked	Unchecked		No	Graduate (PhD/Masters)	18	3/4	No dementia				Unknown	Unchecked	Unchecked	Unchecked	Unchecked	Checked	Unchecked	Unchecked	Unchecked	Unchecked	Unchecked	Unchecked	Unchecked	Unchecked	Unchecked	Unchecked	Unchecked	Unchecked	Unchecked	Unchecked		92	2.7	29	2.7			7	Precision Slices
H20.33.011	ACT		93	Female	Checked	Unchecked	Unchecked	Unchecked	Unchecked	Unchecked	Unchecked		No	Bachelors	16	3/4	Dementia	87	92		Unknown	Checked	Unchecked	Unchecked	Unchecked	Unchecked	Unchecked	Unchecked	Unchecked	Unchecked	Unchecked	Unchecked	Unchecked	Unchecked	Unchecked	Unchecked	Unchecked	Unchecked	Unchecked	Checked	late onset AD	79	7.8	21	7.8			6	Precision Slices
H20.33.012	ACT		91	Female	Checked	Unchecked	Unchecked	Unchecked	Unchecked	Unchecked	Unchecked		No	Graduate (PhD/Masters)	18	3/3	No dementia				Unknown	Unchecked	Unchecked	Unchecked	Unchecked	Checked	Unchecked	Unchecked	Unchecked	Unchecked	Unchecked	Unchecked	Unchecked	Unchecked	Unchecked	Unchecked	Unchecked	Unchecked	Unchecked	Unchecked		98	21.8	29	21.8			7.71667	Precision Slices
H20.33.013	ACT		94	Male	Checked	Unchecked	Unchecked	Unchecked	Unchecked	Unchecked	Unchecked		No	Trade School/ Tech School	14	3/3	No dementia			No	Unknown	Unchecked	Unchecked	Unchecked	Unchecked	Checked	Unchecked	Unchecked	Unchecked	Unchecked	Unchecked	Unchecked	Unchecked	Unchecked	Unchecked	Unchecked	Unchecked	Unchecked	Unchecked	Unchecked		93	18.6	25	18.6			4.5	Precision Slices
H20.33.014	ADRC Clinical Core		82	Female	Checked	Unchecked	Unchecked	Unchecked	Unchecked	Unchecked	Unchecked		No	Graduate (PhD/Masters)	16	3/3	No dementia				Unknown	Unchecked	Unchecked	Unchecked	Unchecked	Checked	Unchecked	Unchecked	Unchecked	Unchecked	Unchecked	Unchecked	Unchecked	Unchecked	Unchecked	Unchecked	Unchecked	Unchecked	Unchecked	Unchecked						25	15.8	7.4	Precision Slices
H20.33.015	ACT		88	Male	Checked	Unchecked	Unchecked	Unchecked	Unchecked	Unchecked	Unchecked		No	Graduate (PhD/Masters)	18	3/3	Dementia	83	84	Yes	Yes	Checked	Checked	Unchecked	Unchecked	Unchecked	Unchecked	Unchecked	Unchecked	Unchecked	Unchecked	Unchecked	Unchecked	Unchecked	Unchecked	Unchecked	Unchecked	Unchecked	Unchecked	Unchecked		88	48	27	48			11.4167	Precision Slices
H20.33.016	ADRC Clinical Core		93	Female	Checked	Unchecked	Unchecked	Unchecked	Unchecked	Unchecked	Unchecked		No	Trade School/ Tech School	14	2/3	Dementia	84	84		Unknown	Unchecked	Checked	Unchecked	Unchecked	Unchecked	Unchecked	Unchecked	Unchecked	Unchecked	Unchecked	Unchecked	Unchecked	Unchecked	Unchecked	Unchecked	Unchecked	Unchecked	Unchecked	Unchecked				25	83.7			7.73333	Precision Slices
H20.33.017	ADRC Clinical Core		69	Male	Checked	Unchecked	Unchecked	Unchecked	Unchecked	Unchecked	Unchecked		No	Trade School/ Tech School	14	3/3	Dementia	64	67	No	Unknown	Checked	Unchecked	Unchecked	Unchecked	Unchecked	Unchecked	Unchecked	Unchecked	Unchecked	Unchecked	Unchecked	Unchecked	Unchecked	Unchecked	Unchecked	Unchecked	Unchecked	Unchecked	Checked	EOAD							5.5	Precision Slices
H20.33.018	ACT		81	Female	Checked	Unchecked	Unchecked	Checked	Unchecked	Unchecked	Checked	Mixed	Yes	Graduate (PhD/Masters)	21	3/4	Dementia	71	74		Unknown	Checked	Unchecked	Unchecked	Unchecked	Unchecked	Unchecked	Unchecked	Unchecked	Unchecked	Unchecked	Unchecked	Unchecked	Unchecked	Unchecked	Unchecked	Unchecked	Unchecked	Unchecked	Checked		71	81	21	81			4.5	Precision Slices
H20.33.019	ACT		87	Female	Checked	Unchecked	Unchecked	Unchecked	Unchecked	Unchecked	Unchecked		No	Trade School/ Tech School	15	3/4	No dementia				Yes	Unchecked	Unchecked	Unchecked	Unchecked	Checked	Unchecked	Unchecked	Unchecked	Unchecked	Unchecked	Unchecked	Unchecked	Unchecked	Unchecked	Unchecked	Unchecked	Unchecked	Unchecked	Unchecked		98	22.5	30	22.5			11.1	Precision Slices
H20.33.020	ADRC Clinical Core		81	Male	Checked	Unchecked	Unchecked	Unchecked	Unchecked	Unchecked	Unchecked		No	High School	12	4/4	Dementia	64			Unknown	Checked	Unchecked	Unchecked	Unchecked	Unchecked	Unchecked	Unchecked	Unchecked	Unchecked	Unchecked	Unchecked	Unchecked	Unchecked	Unchecked	Unchecked	Unchecked	Unchecked	Unchecked	Unchecked				14	57.6	4	41.2	6.63333	Precision Slices
H20.33.024	ACT		90	Male	Checked	Unchecked	Unchecked	Unchecked	Unchecked	Unchecked	Unchecked		No	Graduate (PhD/Masters)	19	3/3	No dementia				Unknown	Unchecked	Unchecked	Unchecked	Unchecked	Checked	Unchecked	Unchecked	Unchecked	Unchecked	Unchecked	Unchecked	Unchecked	Unchecked	Unchecked	Unchecked	Unchecked	Unchecked	Unchecked	Unchecked		94	28.4	28	28.4			3.5	Precision Slices
H20.33.025	ACT		94	Male	Checked	Unchecked	Unchecked	Unchecked	Unchecked	Unchecked	Unchecked		No	High School	12	3/3	No dementia			Yes	Unknown	Unchecked	Unchecked	Unchecked	Unchecked	Checked	Unchecked	Unchecked	Unchecked	Unchecked	Unchecked	Unchecked	Unchecked	Unchecked	Unchecked	Unchecked	Unchecked	Unchecked	Unchecked	Unchecked		94	50.2	22	23.8			4.5	Precision Slices
H20.33.026	ADRC Clinical Core		75	Female	Checked	Unchecked	Unchecked	Unchecked	Unchecked	Unchecked	Unchecked		Unknown	High School	12	4/4	Dementia	64			Yes	Checked	Unchecked	Unchecked	Unchecked	Unchecked	Unchecked	Unchecked	Unchecked	Unchecked	Unchecked	Unchecked	Unchecked	Unchecked	Unchecked	Unchecked	Unchecked	Unchecked	Unchecked	Unchecked								7	Precision Slices
H20.33.027	ACT		99	Female	Checked	Unchecked	Unchecked	Unchecked	Unchecked	Unchecked	Unchecked		No	High School	17	3/3	No dementia				Unknown	Unchecked	Unchecked	Unchecked	Unchecked	Checked	Unchecked	Unchecked	Unchecked	Unchecked	Unchecked	Unchecked	Unchecked	Unchecked	Unchecked	Unchecked	Unchecked	Unchecked	Unchecked	Unchecked		88	6.7	23	6.7			9.23333	Precision Slices
H20.33.028	ACT	ADRC Clinical Core	94	Female	Checked	Unchecked	Unchecked	Unchecked	Unchecked	Unchecked	Unchecked		No	Trade School/ Tech School	12	3/3	Dementia	92	94		Unknown	Checked	Unchecked	Unchecked	Unchecked	Unchecked	Unchecked	Unchecked	Unchecked	Unchecked	Unchecked	Unchecked	Unchecked	Unchecked	Unchecked	Unchecked	Unchecked	Unchecked	Unchecked	Unchecked		75	12	22	12	21	39.5	7.4	Precision Slices
H20.33.029	ACT		91	Female	Unchecked	Unchecked	Checked	Unchecked	Unchecked	Unchecked	Unchecked		No	High School	13	3/3	Dementia	88	89		Unknown	Checked	Unchecked	Unchecked	Unchecked	Unchecked	Unchecked	Unchecked	Unchecked	Unchecked	Unchecked	Unchecked	Unchecked	Unchecked	Unchecked	Unchecked	Unchecked	Unchecked	Unchecked	Unchecked		77	39.9	23	39.9			6.1	Precision Slices
H20.33.030	ACT		86	Female	Checked	Unchecked	Unchecked	Unchecked	Unchecked	Unchecked	Unchecked		No	Bachelors	16	3/4	No dementia				Yes	Unchecked	Unchecked	Unchecked	Unchecked	Unchecked	Unchecked	Unchecked	Unchecked	Unchecked	Unchecked	Unchecked	Unchecked	Unchecked	Unchecked	Unchecked	Unchecked	Unchecked	Checked	Unchecked		74	0.7	25	22.8			6	Precision Slices
H20.33.031	ACT		87	Female	Checked	Unchecked	Unchecked	Unchecked	Unchecked	Unchecked	Unchecked		No	High School	12	3/3	Dementia	84	86	Yes	Yes	Checked	Unchecked	Unchecked	Unchecked	Unchecked	Unchecked	Unchecked	Unchecked	Unchecked	Unchecked	Unchecked	Unchecked	Unchecked	Unchecked	Unchecked	Unchecked	Unchecked	Unchecked	Unchecked		79	22.5	26	22.5			7.91667	Precision Slices
H20.33.032	ACT		98	Male	Checked	Unchecked	Unchecked	Unchecked	Unchecked	Unchecked	Unchecked		No	Bachelors	17	3/3	No dementia				Yes	Unchecked	Unchecked	Unchecked	Unchecked	Checked	Unchecked	Unchecked	Unchecked	Unchecked	Unchecked	Unchecked	Unchecked	Unchecked	Unchecked	Unchecked	Unchecked	Unchecked	Unchecked	Unchecked		91	11.4	27	11.4			6.91667	Precision Slices
H20.33.033	ADRC Clinical Core		68	Male	Checked	Unchecked	Unchecked	Unchecked	Unchecked	Unchecked	Unchecked		No	Graduate (PhD/Masters)	18	3/3	Dementia	54	60	Yes	Yes	Unchecked	Checked	Unchecked	Unchecked	Unchecked	Unchecked	Unchecked	Unchecked	Unchecked	Unchecked	Unchecked	Unchecked	Unchecked	Unchecked	Unchecked	Unchecked	Unchecked	Unchecked	Unchecked				25	65.8	7	51.3	6.5	Precision Slices
H20.33.034	ACT		85	Female	Checked	Unchecked	Unchecked	Unchecked	Unchecked	Unchecked	Checked	Mixed	No	Bachelors	16	2/2	No dementia				No	Unchecked	Unchecked	Unchecked	Unchecked	Unchecked	Unchecked	Unchecked	Unchecked	Unchecked	Unchecked	Unchecked	Unchecked	Unchecked	Unchecked	Unchecked	Unchecked	Unchecked	Checked	Unchecked		99	17.5	30	17.5			10.0167	Precision Slices
H20.33.035	ACT		99	Female	Checked	Unchecked	Unchecked	Unchecked	Unchecked	Unchecked	Unchecked		No	Bachelors	16	3/3	No dementia			Yes	Yes	Unchecked	Unchecked	Unchecked	Unchecked	Checked	Unchecked	Unchecked	Unchecked	Unchecked	Unchecked	Unchecked	Unchecked	Unchecked	Unchecked	Unchecked	Unchecked	Unchecked	Unchecked	Unchecked		92	3	24	3			4.6	Precision Slices
H20.33.036	ADRC Clinical Core		100	Female	Checked	Unchecked	Unchecked	Unchecked	Unchecked	Unchecked	Unchecked		No	Trade School/ Tech School	15	2/3	No dementia	94		No	Unknown	Unchecked	Unchecked	Unchecked	Unchecked	Unchecked	Unchecked	Unchecked	Unchecked	Unchecked	Unchecked	Unchecked	Unchecked	Unchecked	Unchecked	Unchecked	Unchecked	Unchecked	Unchecked	Checked	MCI multidomain (amnestic, language, attention, executive, visuospatial)			29	104.4			10.6	Precision Slices
H20.33.037	ACT		96	Female	Checked	Unchecked	Unchecked	Unchecked	Unchecked	Unchecked	Unchecked		No	Graduate (PhD/Masters)	20	3/3	Dementia	92	94		No	Checked	Unchecked	Unchecked	Unchecked	Unchecked	Unchecked	Unchecked	Unchecked	Unchecked	Unchecked	Unchecked	Unchecked	Unchecked	Unchecked	Unchecked	Unchecked	Unchecked	Unchecked	Unchecked		70	27.7	18	27.7			10	Precision Slices
H20.33.038	ACT		90	Female	Checked	Unchecked	Unchecked	Unchecked	Unchecked	Unchecked	Unchecked		No	Graduate (PhD/Masters)	18	3/3	Dementia	85	86		Unknown	Unchecked	Unchecked	Unchecked	Unchecked	Unchecked	Unchecked	Unchecked	Unchecked	Unchecked	Unchecked	Unchecked	Unchecked	Unchecked	Unchecked	Unchecked	Unchecked	Unchecked	Unchecked	Checked		83	39.4	23	39.4			6.2	Precision Slices
H20.33.039	ACT		96	Female	Checked	Unchecked	Unchecked	Unchecked	Unchecked	Unchecked	Unchecked		No	Trade School/ Tech School	14	3/3	No dementia			No	Unknown	Unchecked	Unchecked	Unchecked	Unchecked	Unchecked	Unchecked	Unchecked	Unchecked	Unchecked	Unchecked	Unchecked	Unchecked	Unchecked	Unchecked	Unchecked	Unchecked	Unchecked	Checked	Unchecked		91	3.5	26	3.5	21	11.1	10.3	Precision Slices
H20.33.040	ACT	SLS	98	Male	Checked	Unchecked	Unchecked	Unchecked	Unchecked	Unchecked	Unchecked		No	Trade School/ Tech School	13	3/3	Dementia				Yes	Unchecked	Checked	Unchecked	Unchecked	Unchecked	Unchecked	Unchecked	Unchecked	Unchecked	Unchecked	Unchecked	Unchecked	Unchecked	Unchecked	Unchecked	Unchecked	Unchecked	Unchecked	Unchecked		93	25.8	27	25.8			5.03	Precision Slices
H20.33.041	ACT		91	Female	Checked	Unchecked	Unchecked	Unchecked	Unchecked	Unchecked	Unchecked		No	Bachelors	18	3/3	Dementia				Yes	Unchecked	Unchecked	Unchecked	Unchecked	Unchecked	Unchecked	Unchecked	Unchecked	Unchecked	Unchecked	Unchecked	Unchecked	Unchecked	Unchecked	Unchecked	Unchecked	Unchecked	Checked	Unchecked		86	61.7	25	61.7			5.91667	Precision Slices
H20.33.043	ACT		85	Male	Checked	Unchecked	Unchecked	Unchecked	Unchecked	Unchecked	Unchecked		No	Graduate (PhD/Masters)	20	4/4	No dementia			No	No	Unchecked	Unchecked	Unchecked	Unchecked	Unchecked	Unchecked	Unchecked	Unchecked	Unchecked	Unchecked	Unchecked	Unchecked	Unchecked	Unchecked	Unchecked	Unchecked	Unchecked	Checked	Unchecked		95	14.8	26	14.8			4.5	Precision Slices
H20.33.044	ACT		81	Male	Checked	Unchecked	Unchecked	Unchecked	Unchecked	Unchecked	Unchecked		No	Graduate (PhD/Masters)	19	2/3	No dementia				Unknown	Unchecked	Unchecked	Unchecked	Unchecked	Checked	Unchecked	Unchecked	Unchecked	Unchecked	Unchecked	Unchecked	Unchecked	Unchecked	Unchecked	Unchecked	Unchecked	Unchecked	Unchecked	Checked	Note in 2018 OPCA vs MSA?	88	39.5	24	39.5			4.7	Precision Slices
H20.33.045	ADRC Clinical Core		77	Female	Checked	Unchecked	Unchecked	Unchecked	Unchecked	Unchecked	Unchecked		No	Graduate (PhD/Masters)	18	4/4	Dementia	63	65		Unknown	Checked	Unchecked	Unchecked	Unchecked	Unchecked	Unchecked	Unchecked	Unchecked	Unchecked	Unchecked	Unchecked	Unchecked	Unchecked	Unchecked	Unchecked	Unchecked	Unchecked	Unchecked	Checked				6	88.8			3.3	Precision Slices
H20.33.046	ACT	ADRC Clinical Core	94	Male	Checked	Unchecked	Unchecked	Unchecked	Unchecked	Unchecked	Unchecked		No	Professional	21	3/3	Dementia	88	91		Unknown	Checked	Unchecked	Unchecked	Unchecked	Unchecked	Checked	Unchecked	Unchecked	Unchecked	Unchecked	Unchecked	Unchecked	Unchecked	Unchecked	Unchecked	Unchecked	Unchecked	Unchecked	Unchecked		68	37.8	18	1.8	20	41.2	8	Precision Slices
H21.33.001	ACT		80	Male	Checked	Unchecked	Unchecked	Unchecked	Unchecked	Unchecked	Unchecked		No	Graduate (PhD/Masters)	21	2/3	Dementia		78		Yes	Unchecked	Unchecked	Unchecked	Unchecked	Unchecked	Unchecked	Unchecked	Unchecked	Unchecked	Unchecked	Unchecked	Unchecked	Unchecked	Unchecked	Unchecked	Unchecked	Unchecked	Unchecked	Checked	brain mets	89	27.7	25	27.7			9.6	Precision Slices
H21.33.002	ADRC Clinical Core		70	Female	Checked	Unchecked	Unchecked	Unchecked	Unchecked	Unchecked	Unchecked		No	Graduate (PhD/Masters)	18	3/4	Dementia	61	65		Yes	Unchecked	Checked	Unchecked	Unchecked	Unchecked	Unchecked	Unchecked	Unchecked	Unchecked	Unchecked	Unchecked	Unchecked	Unchecked	Unchecked	Unchecked	Unchecked	Unchecked	Unchecked	Unchecked						17	45.1	3.2	Precision Slices
H21.33.003	ACT		78	Male	Unchecked	Unchecked	Checked	Unchecked	Unchecked	Unchecked	Unchecked		No	Bachelors	16	3/3	No dementia			No	Yes	Unchecked	Unchecked	Unchecked	Unchecked	Checked	Unchecked	Unchecked	Unchecked	Unchecked	Unchecked	Unchecked	Unchecked	Unchecked	Unchecked	Unchecked	Unchecked	Unchecked	Unchecked	Unchecked		95	18.6	27	18.6			10	Precision Slices
H21.33.004	ACT		93	Male	Checked	Unchecked	Unchecked	Unchecked	Unchecked	Unchecked	Unchecked		No	Graduate (PhD/Masters)	18	2/3	No dementia				Yes	Unchecked	Unchecked	Unchecked	Unchecked	Checked	Unchecked	Unchecked	Unchecked	Unchecked	Unchecked	Unchecked	Unchecked	Unchecked	Unchecked	Unchecked	Unchecked	Unchecked	Unchecked	Unchecked		89	14.5	27	14.5			5	Precision Slices
H21.33.005	ACT		95	Male	Checked	Unchecked	Unchecked	Unchecked	Unchecked	Unchecked	Unchecked		No	Bachelors	16	3/3	Dementia	89	91		Unknown	Checked	Unchecked	Unchecked	Unchecked	Unchecked	Unchecked	Unchecked	Unchecked	Unchecked	Unchecked	Unchecked	Unchecked	Unchecked	Unchecked	Unchecked	Unchecked	Unchecked	Unchecked	Unchecked		98	86.6	30	86.6			10.2	Precision Slices
H21.33.006	ACT		97	Male	Checked	Unchecked	Unchecked	Unchecked	Unchecked	Unchecked	Unchecked		No	Bachelors	16	3/4	No dementia				Unknown	Unchecked	Unchecked	Unchecked	Unchecked	Unchecked	Unchecked	Unchecked	Unchecked	Unchecked	Unchecked	Unchecked	Unchecked	Unchecked	Unchecked	Unchecked	Unchecked	Unchecked	Unchecked	Checked	Declining cognitive abilities	88	53.9	24	53.9			9.8	Precision Slices
H21.33.007	ACT		86	Female	Checked	Unchecked	Unchecked	Unchecked	Unchecked	Unchecked	Unchecked		No	Professional	21	3/3	Dementia	80	84	No	Unknown	Checked	Unchecked	Unchecked	Unchecked	Unchecked	Unchecked	Unchecked	Unchecked	Unchecked	Unchecked	Unchecked	Unchecked	Unchecked	Unchecked	Unchecked	Unchecked	Unchecked	Unchecked	Unchecked		86	41.3	26	41.3			5.6	Precision Slices
H21.33.008	ACT		91	Female	Checked	Unchecked	Unchecked	Unchecked	Unchecked	Unchecked	Unchecked		No	Bachelors	16	3/3	Dementia	82	83		Unknown	Checked	Unchecked	Unchecked	Unchecked	Unchecked	Unchecked	Unchecked	Unchecked	Unchecked	Unchecked	Unchecked	Unchecked	Unchecked	Unchecked	Unchecked	Unchecked	Unchecked	Unchecked	Unchecked		67	88.3	21	88.3			5	Precision Slices
H21.33.009	ADRC Clinical Core		65	Female	Checked	Unchecked	Unchecked	Unchecked	Unchecked	Unchecked	Unchecked		No	Bachelors	16	4/4	Dementia	53	53	No	Unknown	Checked	Unchecked	Unchecked	Unchecked	Unchecked	Unchecked	Unchecked	Unchecked	Unchecked	Unchecked	Unchecked	Unchecked	Unchecked	Unchecked	Unchecked	Unchecked	Unchecked	Unchecked	Unchecked				11	73.2			6.2	Precision Slices
H21.33.010	ACT		93	Female	Checked	Unchecked	Unchecked	Unchecked	Unchecked	Unchecked	Unchecked		No	High School	13	3/3	Dementia	88	89	No	Yes	Unchecked	Checked	Unchecked	Unchecked	Unchecked	Unchecked	Unchecked	Unchecked	Unchecked	Unchecked	Unchecked	Unchecked	Unchecked	Unchecked	Unchecked	Unchecked	Checked	Unchecked	Unchecked		87	55.6	27	55.6			9.6	Precision Slices
H21.33.011	ACT		83	Female	Checked	Unchecked	Unchecked	Unchecked	Unchecked	Unchecked	Unchecked		No	Bachelors	17	3/3	No dementia			No	Yes	Unchecked	Unchecked	Unchecked	Unchecked	Unchecked	Unchecked	Unchecked	Unchecked	Unchecked	Unchecked	Unchecked	Unchecked	Unchecked	Unchecked	Unchecked	Unchecked	Unchecked	Checked	Unchecked		91	18.2	25	18.2			3.6	Precision Slices
H21.33.012	ACT		93	Female	Checked	Unchecked	Unchecked	Unchecked	Unchecked	Unchecked	Unchecked		No	Graduate (PhD/Masters)	21	2/4	Dementia	88	90		No	Unchecked	Unchecked	Unchecked	Unchecked	Unchecked	Unchecked	Unchecked	Unchecked	Unchecked	Checked	Unchecked	Unchecked	Unchecked	Unchecked	Unchecked	Unchecked	Unchecked	Unchecked	Checked		98	66.2	30	66.2			5	Precision Slices
H21.33.013	ACT		94	Female	Checked	Unchecked	Unchecked	Unchecked	Unchecked	Unchecked	Unchecked		No	Graduate (PhD/Masters)	21	3/4	Dementia	82	84	No	Yes	Unchecked	Unchecked	Unchecked	Unchecked	Unchecked	Unchecked	Unchecked	Unchecked	Unchecked	Unchecked	Unchecked	Unchecked	Unchecked	Unchecked	Unchecked	Unchecked	Unchecked	Unchecked	Checked	dementia due to multiple etiologies	80	117.6	23	117.6			7.3	Precision Slices
H21.33.014	ADRC Clinical Core		92	Male	Checked	Unchecked	Unchecked	Unchecked	Unchecked	Unchecked	Unchecked		No	Trade School/ Tech School	15	2/3	No dementia				Unknown	Unchecked	Unchecked	Unchecked	Unchecked	Checked	Unchecked	Unchecked	Unchecked	Unchecked	Unchecked	Unchecked	Unchecked	Unchecked	Unchecked	Unchecked	Unchecked	Unchecked	Unchecked	Unchecked				28	68.1	25	15.2	9.5	Precision Slices
H21.33.015	ACT	SLS	98	Male	Checked	Unchecked	Unchecked	Unchecked	Unchecked	Unchecked	Unchecked		No	High School	12	3/3	No dementia				Yes	Unchecked	Unchecked	Unchecked	Unchecked	Checked	Unchecked	Unchecked	Unchecked	Unchecked	Unchecked	Unchecked	Unchecked	Unchecked	Unchecked	Unchecked	Unchecked	Unchecked	Unchecked	Unchecked		84	14.7	24	14.7			4.1	Precision Slices
H21.33.016	ACT		94	Female	Checked	Unchecked	Unchecked	Unchecked	Unchecked	Unchecked	Unchecked		No	Graduate (PhD/Masters)	21	3/3	Dementia	92	93	Yes	Yes	Unchecked	Unchecked	Unchecked	Unchecked	Unchecked	Unchecked	Unchecked	Unchecked	Unchecked	Unchecked	Unchecked	Unchecked	Unchecked	Unchecked	Unchecked	Unchecked	Unchecked	Unchecked	Checked	dementia related to subdural, has Parkinsonian features	80	10.3	22	10.3	16	22.1	5.5	Precision Slices
H21.33.017	ACT		92	Female	Checked	Unchecked	Unchecked	Unchecked	Unchecked	Unchecked	Unchecked		No	Bachelors	16	3/3	Dementia	90	92	No	Yes	Unchecked	Checked	Unchecked	Unchecked	Unchecked	Unchecked	Unchecked	Unchecked	Unchecked	Unchecked	Unchecked	Unchecked	Unchecked	Unchecked	Unchecked	Unchecked	Unchecked	Unchecked	Unchecked		78	5.3	19	5.3			3.5	Precision Slices
H21.33.018	ACT		89	Female	Checked	Unchecked	Unchecked	Unchecked	Unchecked	Unchecked	Unchecked		No	Graduate (PhD/Masters)	20	3/3	Dementia	86	89		Yes	Unchecked	Unchecked	Unchecked	Unchecked	Unchecked	Unchecked	Unchecked	Unchecked	Unchecked	Unchecked	Unchecked	Unchecked	Unchecked	Unchecked	Unchecked	Unchecked	Unchecked	Checked	Unchecked		92	48.6	23	48.6			10.2333	Precision Slices
H21.33.019	ACT		75	Male	Checked	Unchecked	Unchecked	Unchecked	Unchecked	Unchecked	Unchecked		No	High School	15	2/3	No dementia			Yes	Yes	Unchecked	Unchecked	Unchecked	Unchecked	Unchecked	Unchecked	Unchecked	Unchecked	Unchecked	Unchecked	Unchecked	Unchecked	Unchecked	Unchecked	Unchecked	Unchecked	Unchecked	Checked	Unchecked		97	2.4	28	2.4			10.0167	Precision Slices
H21.33.020	ACT		82	Male	Checked	Unchecked	Unchecked	Unchecked	Unchecked	Unchecked	Unchecked		No	Graduate (PhD/Masters)	21	3/3	Dementia	79	81	Yes	Yes	Unchecked	Unchecked	Unchecked	Unchecked	Unchecked	Unchecked	Unchecked	Unchecked	Unchecked	Unchecked	Unchecked	Unchecked	Checked	Unchecked	Unchecked	Unchecked	Unchecked	Unchecked	Unchecked		77	23.8	23	23.8	14	23.9	10.8	Precision Slices
H21.33.021	ACT		99	Male	Checked	Unchecked	Unchecked	Unchecked	Unchecked	Unchecked	Unchecked		No	Trade School/ Tech School	14	3/3	Dementia	93	97		Yes	Unchecked	Unchecked	Unchecked	Unchecked	Unchecked	Unchecked	Unchecked	Unchecked	Unchecked	Unchecked	Unchecked	Unchecked	Unchecked	Unchecked	Unchecked	Unchecked	Unchecked	Unchecked	Checked	dementia due to multiple etiologies	86	37.3	24	37.3			6.9	Precision Slices
H21.33.022	ACT	ADRC Clinical Core	82	Female	Checked	Unchecked	Unchecked	Unchecked	Unchecked	Unchecked	Unchecked		No	High School	12	3/3	No dementia				Yes	Unchecked	Unchecked	Unchecked	Unchecked	Unchecked	Unchecked	Unchecked	Unchecked	Unchecked	Unchecked	Unchecked	Unchecked	Unchecked	Unchecked	Unchecked	Unchecked	Unchecked	Checked	Unchecked		97	8.6	30	8.6	25	10.1	4.83333	Precision Slices
H21.33.023	ACT		102	Male	Checked	Unchecked	Unchecked	Unchecked	Unchecked	Unchecked	Unchecked		No	High School	12	3/3	No dementia			Yes	Yes	Unchecked	Unchecked	Unchecked	Unchecked	Checked	Unchecked	Unchecked	Unchecked	Unchecked	Unchecked	Unchecked	Unchecked	Unchecked	Unchecked	Unchecked	Unchecked	Unchecked	Unchecked	Unchecked		86	47.9	24	47.9	19	14.9	7.83333	Precision Slices
H21.33.025	ACT		88	Female	Checked	Unchecked	Unchecked	Unchecked	Unchecked	Unchecked	Unchecked		No	Graduate (PhD/Masters)	21	3/3	No dementia				Yes	Unchecked	Unchecked	Unchecked	Unchecked	Unchecked	Unchecked	Unchecked	Unchecked	Unchecked	Unchecked	Unchecked	Unchecked	Unchecked	Unchecked	Unchecked	Unchecked	Unchecked	Checked	Unchecked		94	8.5	29	8.5			8.6	Precision Slices
H21.33.026	ADRC Clinical Core		90	Female	Checked	Unchecked	Unchecked	Unchecked	Unchecked	Unchecked	Unchecked		No	Bachelors	16	3/4	No dementia			No	Unknown	Unchecked	Unchecked	Unchecked	Unchecked	Checked	Unchecked	Unchecked	Unchecked	Unchecked	Unchecked	Unchecked	Unchecked	Unchecked	Unchecked	Unchecked	Unchecked	Unchecked	Unchecked	Unchecked				30	91.2			4.1	Precision Slices
H21.33.027	ACT		92	Male	Checked	Unchecked	Unchecked	Unchecked	Unchecked	Unchecked	Unchecked		No	Graduate (PhD/Masters)	18	3/4	Dementia				Yes	Checked	Unchecked	Unchecked	Unchecked	Unchecked	Unchecked	Unchecked	Unchecked	Unchecked	Unchecked	Unchecked	Unchecked	Unchecked	Unchecked	Unchecked	Unchecked	Unchecked	Unchecked	Unchecked		71	28.2	22	28.2			6.3	Precision Slices
H21.33.028	ACT		72	Male	Checked	Unchecked	Unchecked	Unchecked	Unchecked	Unchecked	Unchecked		No	Bachelors	16	3/3	No dementia				Yes	Unchecked	Unchecked	Unchecked	Unchecked	Checked	Unchecked	Unchecked	Unchecked	Unchecked	Unchecked	Unchecked	Unchecked	Unchecked	Unchecked	Unchecked	Unchecked	Unchecked	Unchecked	Unchecked		99	22.3	29	22.3			8.3	Precision Slices
H21.33.029	ACT		89	Male	Checked	Unchecked	Unchecked	Unchecked	Unchecked	Unchecked	Unchecked		No	Graduate (PhD/Masters)	18	2/4	Dementia	82	83		Yes	Checked	Unchecked	Unchecked	Unchecked	Unchecked	Unchecked	Unchecked	Unchecked	Unchecked	Unchecked	Unchecked	Unchecked	Unchecked	Unchecked	Unchecked	Unchecked	Unchecked	Unchecked	Unchecked		88	78.5	26	78.5			11.0333	Precision Slices
H21.33.030	ACT		89	Male	Checked	Unchecked	Unchecked	Unchecked	Unchecked	Unchecked	Unchecked		No	Bachelors	17	3/4	No dementia				Yes	Unchecked	Unchecked	Unchecked	Unchecked	Checked	Unchecked	Unchecked	Unchecked	Unchecked	Unchecked	Unchecked	Unchecked	Unchecked	Unchecked	Unchecked	Unchecked	Unchecked	Unchecked	Unchecked		99	127.2	27	55.2			5.5	Precision Slices
H21.33.031	ADRC Clinical Core		84	Male	Checked	Unchecked	Unchecked	Unchecked	Unchecked	Unchecked	Unchecked		No	Graduate (PhD/Masters)	18	3/4	Dementia	72		No	Unknown	Unchecked	Checked	Unchecked	Unchecked	Unchecked	Unchecked	Unchecked	Unchecked	Unchecked	Unchecked	Unchecked	Unchecked	Unchecked	Unchecked	Unchecked	Unchecked	Unchecked	Unchecked	Unchecked				27	86.7	16	33.4	8.9	Precision Slices
H21.33.032	ADRC Clinical Core		98	Female	Checked	Unchecked	Unchecked	Unchecked	Unchecked	Unchecked	Unchecked		No	Bachelors	16	3/3	No dementia			No	Unknown	Unchecked	Unchecked	Unchecked	Unchecked	Checked	Unchecked	Unchecked	Unchecked	Unchecked	Unchecked	Unchecked	Unchecked	Unchecked	Unchecked	Unchecked	Unchecked	Unchecked	Unchecked	Unchecked				30	73.9	21	62.2	5	Precision Slices
H21.33.033	ACT		83	Female	Checked	Unchecked	Unchecked	Unchecked	Unchecked	Unchecked	Unchecked		No	Trade School/ Tech School	14	3/4	No dementia				Unknown	Unchecked	Unchecked	Unchecked	Unchecked	Checked	Unchecked	Unchecked	Unchecked	Unchecked	Unchecked	Unchecked	Unchecked	Unchecked	Unchecked	Unchecked	Unchecked	Unchecked	Unchecked	Unchecked		96	11.4	27	11.4			8.2	Precision Slices
H21.33.034	ACT		90	Female	Checked	Unchecked	Unchecked	Unchecked	Unchecked	Unchecked	Unchecked		No	Bachelors	16	3/4	Dementia		86		Yes	Unchecked	Unchecked	Unchecked	Unchecked	Unchecked	Unchecked	Unchecked	Unchecked	Unchecked	Unchecked	Unchecked	Unchecked	Unchecked	Unchecked	Unchecked	Unchecked	Unchecked	Checked	Unchecked		66	47.3	18	47.3			10.8	Precision Slices
H21.33.035	ACT		97	Female	Checked	Unchecked	Unchecked	Unchecked	Unchecked	Unchecked	Unchecked		No	High School	14	3/3	No dementia				Yes	Unchecked	Unchecked	Unchecked	Unchecked	Checked	Unchecked	Unchecked	Unchecked	Unchecked	Unchecked	Unchecked	Unchecked	Unchecked	Unchecked	Unchecked	Unchecked	Unchecked	Unchecked	Unchecked		97	30	27	30			4.8	Precision Slices
H21.33.036	ACT		93	Female	Checked	Unchecked	Unchecked	Unchecked	Unchecked	Unchecked	Unchecked		No	Trade School/ Tech School	14	3/3	No dementia			No	No	Unchecked	Unchecked	Unchecked	Unchecked	Checked	Unchecked	Unchecked	Unchecked	Unchecked	Unchecked	Unchecked	Unchecked	Unchecked	Unchecked	Unchecked	Unchecked	Unchecked	Unchecked	Unchecked		84	27.5	21	27.5			4	Precision Slices
H21.33.037	ACT		88	Female	Checked	Unchecked	Unchecked	Unchecked	Unchecked	Unchecked	Checked	Mixed	No	Graduate (PhD/Masters)	18	2/3	No dementia				Yes	Unchecked	Unchecked	Unchecked	Unchecked	Checked	Unchecked	Unchecked	Unchecked	Unchecked	Unchecked	Unchecked	Unchecked	Unchecked	Unchecked	Unchecked	Unchecked	Unchecked	Unchecked	Unchecked		96	29.7	26	29.7			6.5	Precision Slices
H21.33.038	ACT		84	Female	Checked	Unchecked	Unchecked	Unchecked	Unchecked	Unchecked	Unchecked		No	High School	15	3/3	No dementia				Unknown	Unchecked	Unchecked	Unchecked	Unchecked	Checked	Unchecked	Unchecked	Unchecked	Unchecked	Unchecked	Unchecked	Unchecked	Unchecked	Unchecked	Unchecked	Unchecked	Unchecked	Unchecked	Unchecked		97	21.2	27	21.2			11	Precision Slices
H21.33.039	ACT		88	Female	Checked	Unchecked	Unchecked	Unchecked	Unchecked	Unchecked	Unchecked		No	High School	13	3/3	Dementia	84	86		Yes	Checked	Unchecked	Unchecked	Unchecked	Unchecked	Unchecked	Unchecked	Unchecked	Unchecked	Unchecked	Unchecked	Unchecked	Unchecked	Unchecked	Unchecked	Unchecked	Unchecked	Unchecked	Unchecked		70	35.1	20	35.1			6.5	Precision Slices
H21.33.040	ACT	ADRC Clinical Core	83	Male	Checked	Unchecked	Unchecked	Unchecked	Unchecked	Unchecked	Unchecked		No	Bachelors	17	3/4	No dementia				Yes	Unchecked	Unchecked	Unchecked	Unchecked	Checked	Unchecked	Unchecked	Unchecked	Unchecked	Unchecked	Unchecked	Unchecked	Unchecked	Unchecked	Unchecked	Unchecked	Unchecked	Unchecked	Unchecked		91	22	22	22	23	36.1	5.6	Precision Slices
H21.33.041	ACT		98	Female	Checked	Unchecked	Unchecked	Unchecked	Unchecked	Unchecked	Unchecked		No	High School	12	2/3	No dementia				Unknown	Unchecked	Unchecked	Unchecked	Unchecked	Checked	Unchecked	Unchecked	Unchecked	Unchecked	Unchecked	Unchecked	Unchecked	Unchecked	Unchecked	Unchecked	Unchecked	Unchecked	Unchecked	Unchecked		98	28.2	29	28.2			7.5	Precision Slices
H21.33.042	ACT		91	Female	Checked	Unchecked	Unchecked	Unchecked	Unchecked	Unchecked	Unchecked		No	Trade School/ Tech School	15	4/4	Dementia	88	89		No	Checked	Unchecked	Unchecked	Unchecked	Unchecked	Unchecked	Unchecked	Unchecked	Unchecked	Unchecked	Unchecked	Unchecked	Unchecked	Unchecked	Unchecked	Unchecked	Unchecked	Unchecked	Unchecked		80	36.9	21	36.9			8.1	Precision Slices
H21.33.043	ACT		95	Female	Checked	Unchecked	Unchecked	Unchecked	Unchecked	Unchecked	Unchecked		No	Bachelors	16	3/3	Dementia	93	94		Yes	Unchecked	Unchecked	Unchecked	Unchecked	Unchecked	Unchecked	Unchecked	Unchecked	Unchecked	Unchecked	Unchecked	Unchecked	Unchecked	Unchecked	Unchecked	Unchecked	Unchecked	Checked	Unchecked		97	35.1	29	35.1			4.4	Precision Slices
H21.33.044	ACT		88	Female	Checked	Unchecked	Unchecked	Unchecked	Unchecked	Unchecked	Unchecked		No	Trade School/ Tech School	15	3/3	Dementia	87	88	Yes	Yes	Checked	Unchecked	Unchecked	Unchecked	Unchecked	Unchecked	Unchecked	Unchecked	Unchecked	Unchecked	Unchecked	Unchecked	Unchecked	Unchecked	Unchecked	Unchecked	Unchecked	Unchecked	Unchecked		81	8.9	21	8.9			7	Precision Slices
H21.33.045	ADRC Clinical Core		94	Female	Unchecked	Unchecked	Checked	Unchecked	Unchecked	Unchecked	Unchecked		No	High School	12	3/4	Dementia	78	78		Unknown	Unchecked	Checked	Unchecked	Unchecked	Unchecked	Unchecked	Unchecked	Unchecked	Unchecked	Unchecked	Unchecked	Unchecked	Unchecked	Unchecked	Unchecked	Unchecked	Unchecked	Unchecked	Unchecked				17	65.3			4	Precision Slices
H21.33.046	ACT		97	Male	Checked	Unchecked	Unchecked	Unchecked	Unchecked	Unchecked	Unchecked		No	Professional	17	3/3	Dementia	94	94		Unknown	Checked	Unchecked	Unchecked	Unchecked	Unchecked	Unchecked	Unchecked	Unchecked	Unchecked	Unchecked	Unchecked	Unchecked	Unchecked	Unchecked	Unchecked	Unchecked	Unchecked	Unchecked	Unchecked		81	22.3	22	22.3			7	Precision Slices
H21.33.047	ACT		90	Male	Checked	Unchecked	Unchecked	Unchecked	Unchecked	Unchecked	Unchecked		No	Professional	21	3/3	No dementia				Unknown	Unchecked	Unchecked	Unchecked	Unchecked	Checked	Unchecked	Unchecked	Unchecked	Unchecked	Unchecked	Unchecked	Unchecked	Unchecked	Unchecked	Unchecked	Unchecked	Unchecked	Unchecked	Unchecked		90	7.4	26	7.4			4.4	Precision Slices
[truncated: 20 more columns]

## Sheet: ST2
Donor ID	total AT8 positive area_Grey matter	total AT8 positive area_Layer1	total AT8 positive area_Layer2	total AT8 positive area_Layer3	total AT8 positive area_Layer4	total AT8 positive area_Layer5-6	total pTDP43 positive area_Grey matter	total pTDP43 positive area_Layer1	total pTDP43 positive area_Layer2	total pTDP43 positive area_Layer3	total pTDP43 positive area_Layer4	total pTDP43 positive area_Layer5-6	total pTDP43 and AT8 positive co-expression area_Grey matter	total pTDP43 and AT8 positive co-expression area_Layer1	total pTDP43 and AT8 positive co-expression area_Layer2	total pTDP43 and AT8 positive co-expression area_Layer3	total pTDP43 and AT8 positive co-expression area_Layer4	total pTDP43 and AT8 positive co-expression area_Layer5-6	percent AT8 positive area_Grey matter	percent AT8 positive area_Layer1	percent AT8 positive area_Layer2	percent AT8 positive area_Layer3	percent AT8 positive area_Layer4	percent AT8 positive area_Layer5-6	percent pTDP43 positive area_Grey matter	percent pTDP43 positive area_Layer1	percent pTDP43 positive area_Layer2	percent pTDP43 positive area_Layer3	percent pTDP43 positive area_Layer4	percent pTDP43 positive area_Layer5-6	percent pTDP43 and AT8 positive co-expression cells_Grey matter	percent pTDP43 and AT8 positive co-expression cells_Layer1	percent pTDP43 and AT8 positive co-expression cells_Layer2	percent pTDP43 and AT8 positive co-expression cells_Layer3	percent pTDP43 and AT8 positive co-expression cells_Layer4	percent pTDP43 and AT8 positive co-expression cells_Layer5-6	number of AT8 positive cells_Grey matter	number of AT8 positive cells_Layer1	number of AT8 positive cells_Layer2	number of AT8 positive cells_Layer3	number of AT8 positive cells_Layer4	number of AT8 positive cells_Layer5-6	average AT8 positive cell area_Grey matter	average AT8 positive cell area_Layer1	average AT8 positive cell area_Layer2	average AT8 positive cell area_Layer3	average AT8 positive cell area_Layer4	average AT8 positive cell area_Layer5-6	number of pTDP43 positive cells_Grey matter
H20.33.045	3.87739e+06	643717	280887	1.25438e+06	345364	1.35305e+06	0	0	0	0	0	0	0	0	0	0	0	0	4.06218	5.65278	4.33528	3.94897	3.48585	3.76768	0	0	0	0	0	0	0	0	0	0	0	0	1222	71	57	346	81	667	71.2151	60.8028	62.0752	71.7642	73.7941	74.9685	0
H20.33.044	19306.5	4761.58	1835.94	4719.06	1448.98	6540.91	0	0	0	0	0	0	0	0	0	0	0	0	0.0221477	0.042992	0.020116	0.017478	0.021461	0.019691	0	0	0	0	0	0	0	0	0	0	0	0	2	0	0	1	0	1	95.2253	0	0	126.053	0	147.439	0
H21.33.045	6.33696e+06	793676	860486	2.01769e+06	514507	2150592	32320.4	2977.46	12227.9	10274.4	1075.6	5764.97	2619.69	442.317	1050.94	735.434	59.1266	331.864	6.92453	7.70094	9.62662	7.43597	6.11737	5.85595	0.0353173	0.02889	0.136799	0.037865	0.012789	0.015698	0.00286262	0.004292	0.011757	0.00271	0.000703	0.000904	1561	165	232	303	99	762	69.9498	61.8119	66.653	66.2744	69.7625	75.7944	960
H20.33.046	655207	279480	153698	103498	30003.4	88527.9	6033.68	1180.77	1268.08	1674.67	463.955	1446.21	861.739	650.896	105.925	53.3397	8.80609	42.7724	1.66667	5.21835	2.69023	0.861362	0.745856	0.725338	0.015348	0.022047	0.022196	0.013937	0.011534	0.011849	0.00219188	0.012153	0.001854	0.000444	0.000219	0.00035	118	25	41	29	3	20	64.6304	59.2675	62.4895	68.1149	73.4679	61.6426	58
H20.33.014	161018	31380.9	35770.1	63724.6	11346	18796.5	0	0	0	0	0	0	0	0	0	0	0	0	0.235347	0.338089	0.359052	0.213028	0.189501	0.141624	0	0	0	0	0	0	0	0	0	0	0	0	100	9	43	42	3	3	92.9159	76.2915	83.9065	93.6081	85.2094	113.221	0
H21.33.046	232960	25807.4	35646.5	79918.5	19444.1	72143.3	0	0	0	0	0	0	0	0	0	0	0	0	0.536235	0.503303	0.646176	0.624658	0.528768	0.441831	0	0	0	0	0	0	0	0	0	0	0	0	88	4	14	42	6	22	83.9797	72.0212	81.7708	83.0109	106.889	84.081	0
H21.33.047	42148.5	5987.89	3963.75	15720.9	2684.35	13791.6	0	0	0	0	0	0	0	0	0	0	0	0	0.0493624	0.067039	0.049745	0.047476	0.045688	0.046756	0	0	0	0	0	0	0	0	0	0	0	0	9	0	2	5	0	2	74.2116	0	68.0585	89.3692	0	96.1122	0
H20.33.011	1.11078e+06	91380	143162	310862	114426	450949	0	0	0	0	0	0	0	0	0	0	0	0	0.903203	0.770006	1.0016	0.830864	0.884667	0.970352	0	0	0	0	0	0	0	0	0	0	0	0	411	3	104	127	39	138	90.9579	107.35	80.8515	82.5454	92.3575	96.2635	0
H19.33.004	10471.2	1975.08	847.397	3721.96	908.285	3018.48	0	0	0	0	0	0	0	0	0	0	0	0	0.0177135	0.040859	0.013833	0.020088	0.017707	0.012322	0	0	0	0	0	0	0	0	0	0	0	0	0	0	0	0	0	0	0	0	0	0	0	0	0
H21.33.005	388682	18360.2	51045.4	109280	37141.3	172855	0	0	0	0	0	0	0	0	0	0	0	0	0.365801	0.243276	0.426803	0.354559	0.370894	0.376488	0	0	0	0	0	0	0	0	0	0	0	0	348	15	104	101	23	105	94.3523	84.8572	92.5341	103.334	85.3917	92.3118	0
H21.33.001	23021.4	2980.48	1616.55	6921.08	1149.82	10353.4	0	0	0	0	0	0	0	0	0	0	0	0	0.0331613	0.055219	0.027067	0.026766	0.02805	0.036851	0	0	0	0	0	0	0	0	0	0	0	0	0	0	0	0	0	0	0	0	0	0	0	0	0
H20.33.024	188334	64495.5	30333.5	53337	7481.15	32687.2	0	0	0	0	0	0	0	0	0	0	0	0	0.278157	0.379349	0.313509	0.211062	0.211714	0.267348	0	0	0	0	0	0	0	0	0	0	0	0	42	1	4	20	2	15	64.6273	51.3269	67.115	62.0955	78.6258	82.3411	0
H21.33.007	4.67884e+06	395136	566722	1.86546e+06	308678	1.54285e+06	0	0	0	0	0	0	0	0	0	0	0	0	5.38284	5.96301	7.32653	5.97508	4.7955	4.42047	0	0	0	0	0	0	0	0	0	0	0	0	1123	24	208	468	48	375	82.0146	62.7644	81.6547	81.252	74.7574	87.7697	0
H20.33.012	106960	12075.9	16631.9	30388.6	10294.3	37569.5	0	0	0	0	0	0	0	0	0	0	0	0	0.118152	0.115846	0.130548	0.111176	0.112997	0.121508	0	0	0	0	0	0	0	0	0	0	0	0	24	0	9	5	1	9	82.5596	0	92.7854	91.4324	55.8558	106.204	0
H20.33.025	471139	43258.3	87273.9	165339	31109.7	144158	2333.36	261.163	577.176	714.803	120.266	659.953	887.654	97.1186	163.542	306.704	47.8045	272.486	0.592027	0.507249	0.816798	0.674289	0.526773	0.481466	0.00293193	0.003062	0.005402	0.002915	0.002036	0.002204	0.00111549	0.001139	0.001531	0.001251	0.000809	0.00091	284	7	81	108	14	74	86.9402	79.6142	80.1028	83.8163	86.0301	94.2048	29
H20.33.004	755664	218724	86230.7	217695	69480.8	163534	0	0	0	0	0	0	0	0	0	0	0	0	0.910072	1.56801	0.650993	0.682248	0.745517	1.11932	0	0	0	0	0	0	0	0	0	0	0	0	371	3	63	159	38	108	80.897	130.749	66.9942	68.428	68.5087	81.0393	0
H20.33.017	2.50049e+06	328163	215669	695986	264634	996038	154630	139879	4596.53	9393.58	133.098	628	20222.3	19007.1	352.495	589.756	10.0641	262.925	1.97883	2.17233	1.62047	1.58916	2.26117	2.34655	0.122371	0.92595	0.034537	0.021449	0.001137	0.001479	0.0160035	0.12582	0.002649	0.001347	8.6e-05	0.000619	937	11	81	274	122	449	76.9169	73.4451	65.895	72.2558	79.8013	85.6222	808
H20.33.013	80915.1	7379.5	8362.26	30547.6	13167.6	21458.2	0	0	0	0	0	0	0	0	0	0	0	0	0.0484659	0.078844	0.068579	0.051864	0.059624	0.033312	0	0	0	0	0	0	0	0	0	0	0	0	11	0	4	3	1	3	71.7543	0	88.8157	69.7778	72.7131	80.429	0
H20.33.015	137287	24263.5	17730.9	48895.9	5826.61	40570.2	0	0	0	0	0	0	0	0	0	0	0	0	0.12755	0.205921	0.16224	0.122999	0.078748	0.107414	0	0	0	0	0	0	0	0	0	0	0	0	50	5	12	24	0	9	81.8011	77.0407	94.4977	102.014	0	74.3625	0
H20.33.018	2.66607e+06	354693	157940	731472	269115	1.15285e+06	7906.86	842.869	1044.65	3161.39	1060	1797.95	1039.12	180.902	95.3574	157.503	388.474	216.881	2.01132	2.55825	1.63253	1.6368	2.18287	2.21716	0.00596503	0.006079	0.010798	0.007074	0.008598	0.003458	0.00078378	0.001305	0.000986	0.000352	0.003151	0.000417	1581	49	154	447	169	762	74.9663	67.6246	66.8283	69.7524	79.5198	81.8395	65
H20.33.008	938307	49414	76840.9	208942	56108.6	547002	0	0	0	0	0	0	0	0	0	0	0	0	1.41948	0.917665	1.20185	1.01262	1.10037	1.91318	0	0	0	0	0	0	0	0	0	0	0	0	311	2	29	66	7	207	86.7962	55.3526	86.1695	98.5443	67.9686	87.7376	0
H20.33.005	84813.2	12398.2	11807.7	27139.6	6509.96	26957.7	0	0	0	0	0	0	0	0	0	0	0	0	0.113147	0.187442	0.126322	0.101563	0.120025	0.100399	0	0	0	0	0	0	0	0	0	0	0	0	1	0	0	0	0	1	35.4194	0	0	0	0	98.8798	0
H20.33.026	567806	59423	58859.4	194155	76625.6	178743	0	0	0	0	0	0	0	0	0	0	0	0	1.01117	1.61793	1.25166	0.947464	1.00193	0.910188	0	0	0	0	0	0	0	0	0	0	0	0	515	8	76	156	82	193	70.8709	70.3858	69.6211	66.8827	70.6205	75.5199	0
H20.33.041	515914	50582.2	51987.9	179842	25884.6	207617	0	0	0	0	0	0	0	0	0	0	0	0	0.68089	0.572469	0.726402	0.702815	0.544344	0.705369	0	0	0	0	0	0	0	0	0	0	0	0	166	4	12	59	7	84	89.8228	101.962	91.164	78.2697	83.9274	96.849	0
H20.33.027	77050.8	4307.18	5696.79	33673.2	7558.9	25814.7	0	0	0	0	0	0	0	0	0	0	0	0	0.101751	0.066214	0.075444	0.145231	0.144244	0.077655	0	0	0	0	0	0	0	0	0	0	0	0	38	0	1	17	3	17	73.2739	0	56.359	80.6164	85.8803	84.3461	0
H21.33.008	234156	40465.2	30956.4	51697.3	12989.5	98048	0	0	0	0	0	0	0	0	0	0	0	0	0.400661	1.29037	0.566921	0.273149	0.266389	0.376477	0	0	0	0	0	0	0	0	0	0	0	0	67	0	11	11	2	43	60.474	0	61.6884	57.0223	59.504	70.1913	0
H20.33.019	33059.8	4592.5	2440.04	8308.92	3174.22	14544.1	0	0	0	0	0	0	0	0	0	0	0	0	0.0434129	0.07443	0.035733	0.037901	0.043717	0.042815	0	0	0	0	0	0	0	0	0	0	0	0	0	0	0	0	0	0	0	0	0	0	0	0	0
H20.33.001	57982.1	14229.9	7990.39	15546	3739.32	16476.4	2876.07	400.803	475.78	823.495	221.662	954.328	113.473	31.4503	9.8125	50.3205	4.27724	17.6122	0.0531146	0.145311	0.057011	0.044111	0.036793	0.041243	0.00263487	0.004093	0.003395	0.002337	0.002181	0.002389	0.000103962	0.000321	7e-05	0.000143	4.2e-05	4.4e-05	42	18	10	7	0	7	102.924	63.963	97.1437	117.067	0	128.209	24
H20.33.002	7280.88	1784.11	1064.03	2073.46	620.955	1738.32	0	0	0	0	0	0	0	0	0	0	0	0	0.00993606	0.021506	0.010845	0.008549	0.008786	0.007289	0	0	0	0	0	0	0	0	0	0	0	0	1	0	0	1	0	0	26.3164	0	0	79.5064	0	0	0
H20.33.028	1.72715e+06	139472	205657	590078	190701	601244	23870.3	2588.49	4089.04	8309.43	1313.62	7569.71	6721.56	858.468	1809.27	2922.36	273.995	857.462	1.68349	1.27536	1.78777	1.60021	1.76666	1.85088	0.023267	0.02367	0.035546	0.022534	0.012169	0.023303	0.00655175	0.00785	0.015728	0.007925	0.002538	0.00264	369	18	41	139	38	133	71.8282	70.7283	69.3318	71.3719	63.523	76.3604	180
H21.33.006	73345.2	9476.86	5730.25	22825.6	6478.77	28833.7	0	0	0	0	0	0	0	0	0	0	0	0	0.0728759	0.115573	0.066166	0.060391	0.082734	0.075567	0	0	0	0	0	0	0	0	0	0	0	0	4	0	0	3	1	0	52.4593	0	0	112.634	130.582	0	0
H20.33.029	50935.2	5936.06	3262.28	11958.4	4190.94	25587.5	0	0	0	0	0	0	0	0	0	0	0	0	0.0938444	0.091304	0.068442	0.074683	0.091682	0.114103	0	0	0	0	0	0	0	0	0	0	0	0	9	0	0	3	0	6	65.022	0	0	77.5775	0	101.983	0
H20.33.030	2.63317e+06	329991	287919	678100	286687	1.05048e+06	0	0	0	0	0	0	0	0	0	0	0	0	2.83736	3.19102	2.92692	2.41953	2.88537	3.03048	0	0	0	0	0	0	0	0	0	0	0	0	1129	9	207	334	106	473	74.4862	66.2553	65.9174	69.6012	78.2199	82.2528	0
H20.33.031	1.16694e+06	242288	185538	325773	54284	359055	10054	939.987	2944.76	4533.63	283.556	1352.11	1019.24	204.553	248.583	335.889	16.6058	213.611	1.60594	1.90333	2.04637	1.4417	1.54543	1.45023	0.0138362	0.007384	0.032479	0.020063	0.008073	0.005461	0.00140267	0.001607	0.002742	0.001486	0.000473	0.000863	327	4	31	137	13	142	77.8535	81.645	71.3659	70.491	64.4296	86.9039	239
H20.33.020	849188	152068	69083.3	181617	68466.8	377953	0	0	0	0	0	0	0	0	0	0	0	0	1.39557	1.91205	1.36489	1.0457	1.18251	1.53164	0	0	0	0	0	0	0	0	0	0	0	0	598	7	57	180	54	300	73.8042	59.9533	68.714	70.3369	74.889	81.4983	0
H20.33.032	1.38736e+06	159282	106375	642457	80345.8	398898	0	0	0	0	0	0	0	0	0	0	0	0	1.91769	2.45181	1.77736	2.0897	1.52423	1.67263	0	0	0	0	0	0	0	0	0	0	0	0	735	27	56	417	47	188	79.0754	62.1924	82.4178	74.8521	83.2697	87.3529	0
H20.33.033	773400	132048	71096.6	179402	56756.5	334098	0	0	0	0	0	0	0	0	0	0	0	0	1.2001	2.25239	1.22203	0.964553	1.20243	1.13466	0	0	0	0	0	0	0	0	0	0	0	0	95	4	8	5	5	73	67.948	71.2664	66.1086	63.5045	53.4907	72.7752	0
H20.33.034	48083.8	9062.98	5662.57	14794	2756.81	15807.4	0	0	0	0	0	0	0	0	0	0	0	0	0.0245814	0.053817	0.030378	0.022228	0.016112	0.020673	0	0	0	0	0	0	0	0	0	0	0	0	14	3	2	2	0	7	66.6328	56.6106	110.202	57.3654	0	81.1957	0
H20.33.035	10310.4	2123.02	545.474	2638.3	644.606	4359.01	0	0	0	0	0	0	0	0	0	0	0	0	0.0135025	0.025621	0.009249	0.010453	0.012226	0.013767	0	0	0	0	0	0	0	0	0	0	0	0	0	0	0	0	0	0	0	0	0	0	0	0	0
H20.33.036	438661	43761	80250.9	164494	30176.7	119979	0	0	0	0	0	0	0	0	0	0	0	0	0.21496	0.177973	0.216825	0.230757	0.21167	0.210765	0	0	0	0	0	0	0	0	0	0	0	0	58	3	26	15	2	12	73.818	75.1453	83.4933	68.7714	68.9391	74.4953	0
H20.33.037	3.27922e+06	412225	347223	770979	255593	1.4932e+06	9862.32	577.931	3175.22	2569.87	736.441	2802.85	1690.27	63.6554	903.002	221.662	117.75	384.197	3.45546	4.82988	3.49951	3.23768	3.14823	3.35464	0.0103924	0.006771	0.032002	0.010792	0.009071	0.006297	0.00178107	0.000746	0.009101	0.000931	0.00145	0.000863	1377	24	92	221	102	938	77.6494	70.5011	64.5962	73.2118	77.1359	84.3974	205
H20.33.043	73718	9129.4	11598.6	25185.7	5403.17	22401.2	2.26442	2.26442	0	0	0	0	0.754808	0.754808	0	0	0	0	0.0552421	0.107807	0.08636	0.051197	0.049913	0.043474	1.71e-06	2.7e-05	0	0	0	0	5.71e-07	9e-06	0	0	0	0	14	1	5	4	2	2	83.6996	106.679	83.4314	89.7592	53.0881	80.6386	0
H20.33.016	49674.9	6449.83	6330.82	18746.9	4575.14	13572.2	0	0	0	0	0	0	0	0	0	0	0	0	0.076824	0.129317	0.095874	0.074967	0.072831	0.062312	0	0	0	0	0	0	0	0	0	0	0	0	3	0	0	2	0	1	77.6365	0	0	118.127	0	94.8542	0
H21.33.012	10042	1926.77	912.311	3093.96	595.543	3513.38	4185.16	415.899	1062.77	1472.63	196.753	1037.11	482.071	52.3333	53.8429	146.181	9.05769	220.655	0.0115908	0.02039	0.009367	0.011421	0.008532	0.010526	0.00483049	0.004401	0.010911	0.005436	0.002819	0.003107	0.000556574	0.000554	0.000553	0.00054	0.00013	0.000661	8	0	1	3	0	4	91.2986	0	75.7324	132.93	0	106.994	93
H21.33.011	14474.3	3836.61	1166.79	5315.68	635.271	3519.99	9364.12	852.721	2651.97	4473.66	233.51	1152.26	2310.12	77.242	178.957	1949.15	9.17726	95.5965	0.0231346	0.053692	0.018218	0.026593	0.01628	0.01401	0.014967	0.011934	0.041408	0.022381	0.005984	0.004586	0.00369205	0.001081	0.002794	0.009751	0.000235	0.00038	1	0	0	1	0	0	18.8139	0	0	58.8874	0	0	178
H20.33.038	763478	105604	85538.8	259898	50623.2	261814	0	0	0	0	0	0	0	0	0	0	0	0	0.960636	1.36327	0.961782	0.899978	0.803301	0.94668	0	0	0	0	0	0	0	0	0	0	0	0	77	4	0	21	11	41	68.2838	57.1767	0	65.9438	71.1578	95.1426	0
H21.33.010	1.71602e+06	234092	287109	517836	187045	489941	0	0	0	0	0	0	0	0	0	0	0	0	2.88739	3.42839	3.62565	3.01951	2.78371	2.3537	0	0	0	0	0	0	0	0	0	0	0	0	335	4	58	122	39	112	72.9223	59.0008	69.1343	70.9416	75.6485	79.6816	0
H20.33.039	135189	30198.6	39541.4	46536.2	5775.54	13137.4	0	0	0	0	0	0	0	0	0	0	0	0	0.274923	0.422974	0.522705	0.274298	0.159194	0.094681	0	0	0	0	0	0	0	0	0	0	0	0	38	2	18	13	0	5	76.5634	61.0136	79.1011	76.6807	0	103.056	0
H21.33.009	2.41578e+06	419551	381331	728106	231174	655619	0	0	0	0	0	0	0	0	0	0	0	0	4.2226	6.62345	6.13594	4.01188	3.57946	3.26917	0	0	0	0	0	0	0	0	0	0	0	0	661	58	99	204	38	262	70.7975	67.9631	62.8295	70.3501	75.7787	72.9628	0
H21.33.017	363371	30836.9	49883.8	113291	29933.2	139426	0	0	0	0	0	0	0	0	0	0	0	0	0.474952	0.453368	0.561805	0.557988	0.489848	0.40517	0	0	0	0	0	0	0	0	0	0	0	0	71	1	18	30	4	18	92.7512	50.22	102.834	85.1531	134.345	95.6532	0
H21.33.016	96286.5	12096.8	11758.4	32827.3	6604.57	32999.4	0	0	0	0	0	0	0	0	0	0	0	0	0.0811822	0.098547	0.091275	0.088808	0.065311	0.071164	0	0	0	0	0	0	0	0	0	0	0	0	33	2	8	14	2	7	98.3126	55.4784	95.1687	104.703	56.988	114.443	0
H21.33.015	165530	18585.4	25144.9	74167.4	4163.77	43468.4	0	0	0	0	0	0	0	0	0	0	0	0	0.266904	0.309976	0.318904	0.337699	0.147924	0.186075	0	0	0	0	0	0	0	0	0	0	0	0	54	10	9	21	1	13	105.745	89.6963	98.4325	116.3	50.0689	109.118	0
H20.33.040	72823.8	12203	12554.7	25230.7	5641.68	17193.8	0	0	0	0	0	0	0	0	0	0	0	0	0.0560638	0.078699	0.07003	0.061387	0.046943	0.03967	0	0	0	0	0	0	0	0	0	0	0	0	29	2	7	14	2	4	85.4781	74.2228	96.0762	97.1905	78.3742	75.984	0
H21.33.002	1.63824e+06	411372	185572	464417	107260	469620	0	0	0	0	0	0	0	0	0	0	0	0	2.58824	5.12136	3.62847	2.11321	1.88521	2.08884	0	0	0	0	0	0	0	0	0	0	0	0	1013	50	101	360	79	423	77.3555	73.2516	67.4668	74.1123	80.0224	83.5666	0
H21.33.003	6969.14	1472.38	661.966	2808.89	411.37	1614.53	0	0	0	0	0	0	0	0	0	0	0	0	0.00757209	0.014993	0.007932	0.008149	0.007082	0.004806	0	0	0	0	0	0	0	0	0	0	0	0	0	0	0	0	0	0	0	0	0	0	0	0	0
H21.33.014	45795.2	7303.02	6984.74	17279.1	3254.23	10974.1	0	0	0	0	0	0	0	0	0	0	0	0	0.0458663	0.082497	0.066099	0.044407	0.035112	0.034032	0	0	0	0	0	0	0	0	0	0	0	0	18	3	3	7	1	4	95.3952	102.57	69.2746	61.1035	220.404	107.434	0
H21.33.013	2.92586e+06	268066	362486	1.24433e+06	234583	816400	0	0	0	0	0	0	0	0	0	0	0	0	2.83702	2.85301	3.91472	3.5011	2.29132	2.10972	0	0	0	0	0	0	0	0	0	0	0	0	787	10	142	380	46	209	90.4916	63.8316	81.4501	83.9664	106.685	100.837	0
H21.33.021	15451.7	1982.12	1502.32	4921.09	1440.68	5605.45	0	0	0	0	0	0	0	0	0	0	0	0	0.0195945	0.030527	0.019654	0.019901	0.020263	0.017047	0	0	0	0	0	0	0	0	0	0	0	0	0	0	0	0	0	0	0	0	0	0	0	0	0
H21.33.020	4.008e+06	346042	536161	1.44259e+06	350135	1.33307e+06	0	0	0	0	0	0	0	0	0	0	0	0	3.29612	2.33348	3.53339	3.49318	3.42494	3.32655	0	0	0	0	0	0	0	0	0	0	0	0	244	6	30	61	37	110	67.994	56.1912	70.39	65.7673	70.3603	73.1454	0
H21.33.004	14307.6	4696.92	1667.87	4430.97	1021.76	2490.11	0	0	0	0	0	0	0	0	0	0	0	0	0.0158229	0.034084	0.014386	0.012106	0.013274	0.012	0	0	0	0	0	0	0	0	0	0	0	0	0	0	0	0	0	0	0	0	0	0	0	0	0
H21.33.022	432750	51048.9	81421.9	129960	26248.7	144071	0	0	0	0	0	0	0	0	0	0	0	0	0.711326	0.779872	1.11013	0.705357	0.52372	0.612541	0	0	0	0	0	0	0	0	0	0	0	0	403	12	178	125	15	73	93.6538	85.4191	93.9495	97.0179	83.5824	95.3643	0
H21.33.019	6810.63	1009.18	891.176	2364.81	319.032	2226.43	0	0	0	0	0	0	0	0	0	0	0	0	0.011863	0.019254	0.01876	0.011013	0.008598	0.010013	0	0	0	0	0	0	0	0	0	0	0	0	7	0	2	3	0	2	114.926	0	113.724	68.6036	0	206.188	0
H21.33.018	5863.09	474.522	675.301	1321.92	702.474	2688.88	0	0	0	0	0	0	0	0	0	0	0	0	0.00733807	0.006954	0.008434	0.00547	0.008494	0.00824	0	0	0	0	0	0	0	0	0	0	0	0	4	1	0	2	0	1	47.9725	59.6298	0	65.6683	0	56.359	0
H21.33.023	163960	65845.4	82790.8	7585.31	810.412	6928.13	0	0	0	0	0	0	0	0	0	0	0	0	0.22822	0.845672	0.907085	0.027593	0.015112	0.031381	0	0	0	0	0	0	0	0	0	0	0	0	4	1	1	1	0	1	113.589	87.3061	182.16	159.516	0	64.9135	0
H21.33.025	89298.8	3481.17	9450.19	33039.7	6204.77	37123	0	0	0	0	0	0	0	0	0	0	0	0	0.0903785	0.046073	0.093799	0.117422	0.089763	0.080484	0	0	0	0	0	0	0	0	0	0	0	0	19	1	3	10	0	5	97.6325	68.4359	72.1261	132.091	0	101.597	0
H21.33.044	1.00935e+06	110072	171692	339454	73896.4	314234	0	0	0	0	0	0	0	0	0	0	0	0	0.929311	1.0885	1.36395	0.979577	0.748462	0.759272	0	0	0	0	0	0	0	0	0	0	0	0	199	4	46	89	7	53	82.7426	96.8041	67.2818	72.9308	96.6154	88.9154	0
H21.33.026	889666	106687	124067	284594	74294.7	300023	0	0	0	0	0	0	0	0	0	0	0	0	0.677142	0.851703	0.999663	0.74296	0.634219	0.531688	0	0	0	0	0	0	0	0	0	0	0	0	576	9	80	183	52	252	89.9356	84.7062	67.9673	77.6558	98.2169	102.545	0
H21.33.027	555220	59918.6	43660.3	242049	50248.6	159343	0	0	0	0	0	0	0	0	0	0	0	0	0.650424	0.718983	0.89196	0.683899	0.574846	0.569075	0	0	0	0	0	0	0	0	0	0	0	0	186	1	22	94	17	52	84.8625	71.2035	83.269	79.8892	84.8937	95.4832	0
H21.33.028	16922.8	1492	3491.49	9080.34	658.947	2200.01	0	0	0	0	0	0	0	0	0	0	0	0	0.0413669	0.042145	0.064242	0.060786	0.020005	0.016056	0	0	0	0	0	0	0	0	0	0	0	0	9	0	1	8	0	0	48.8818	0	77.7452	105.579	0	0	0
H21.33.029	2.70684e+06	121866	197485	1084245	222337	1080909	0	0	0	0	0	0	0	0	0	0	0	0	1.8882	1.12825	1.65446	1.91861	1.77546	2.09547	0	0	0	0	0	0	0	0	0	0	0	0	1050	7	93	450	48	452	97.6101	85.4011	94.1751	97.3858	107.901	98.7089	0
H21.33.030	4664.96	1095.73	555.287	1648.5	131.085	1234.36	0	0	0	0	0	0	0	0	0	0	0	0	0.0080518	0.020393	0.011827	0.007208	0.004325	0.005619	0	0	0	0	0	0	0	0	0	0	0	0	2	1	0	1	0	0	33.1516	57.617	0	70.4487	0	0	0
H21.33.031	4.84524e+06	345959	398174	904295	482339	2.71447e+06	0	0	0	0	0	0	0	0	0	0	0	0	2.4973	2.49314	2.28317	2.14084	2.3561	2.71472	0	0	0	0	0	0	0	0	0	0	0	0	2008	42	107	213	175	1471	81.9501	65.2669	68.7016	76.7069	83.2086	88.5333	0
H21.33.032	53401.4	7512.1	6140.36	28661.8	2467.47	8619.65	0	0	0	0	0	0	0	0	0	0	0	0	0.0604155	0.067811	0.076804	0.070499	0.043669	0.037458	0	0	0	0	0	0	0	0	0	0	0	0	17	3	2	8	0	4	86.7113	56.6944	64.6619	115.391	0	79.4435	0
H21.33.033	1.18143e+06	129809	216582	381572	44757.1	408714	0	0	0	0	0	0	0	0	0	0	0	0	2.99255	3.23853	4.17186	3.55856	2.68178	2.28488	0	0	0	0	0	0	0	0	0	0	0	0	335	8	99	123	12	93	77.0471	58.1831	79.2269	83.8552	74.4115	76.8064	0
H21.33.034	5.43051e+06	961782	965144	1.40307e+06	408067	1.69245e+06	13119.8	1665.61	4765.6	4260.39	372.372	2055.84	2913.56	1080.63	934.955	352.495	50.0689	495.405	3.85722	6.23413	4.35127	3.30819	3.20848	3.5223	0.00931883	0.010796	0.021485	0.010045	0.002928	0.004279	0.00206947	0.007005	0.004215	0.000831	0.000394	0.001031	810	97	128	187	60	338	69.438	58.4833	68.1587	68.2879	66.9808	75.2113	294
H21.33.035	1.32603e+06	100142	86992.3	464271	88000	586625	3203.4	164.296	822.237	1064.03	164.296	988.546	273.492	35.2244	25.6635	83.2804	6.03846	123.285	1.24243	1.062	0.845344	1.3025	1.04552	1.36593	0.00300146	0.001742	0.00799	0.002985	0.001952	0.002302	0.000256367	0.000374	0.000249	0.000234	7.2e-05	0.000287	743	6	95	298	29	315	81.0173	65.8779	76.4077	79.0167	74.6913	88.346	81
H21.33.036	1.67758e+06	531596	289397	526378	51576.8	278631	0	0	0	0	0	0	0	0	0	0	0	0	1.93443	5.63228	4.29256	1.80206	0.928543	0.778787	0	0	0	0	0	0	0	0	0	0	0	0	636	72	75	241	36	212	80.7681	63.2606	72.5622	81.9629	75.5297	86.7708	0
H21.33.037	36298.7	4536.39	6669.73	10484.3	3274.61	11333.7	0	0	0	0	0	0	0	0	0	0	0	0	0.0286575	0.038031	0.040865	0.028521	0.03092	0.022195	0	0	0	0	0	0	0	0	0	0	0	0	13	1	2	6	0	4	100.739	182.915	115.611	112.97	0	88.8786	0
H21.33.038	4511.49	475.026	985.779	1653.53	254.37	1142.78	0	0	0	0	0	0	0	0	0	0	0	0	0.00660355	0.007176	0.011321	0.006726	0.004454	0.005035	0	0	0	0	0	0	0	0	0	0	0	0	2	0	1	1	0	0	50.9569	0	86.5513	110.957	0	0	0
H21.33.039	2.16808e+06	229363	343089	875508	144139	575984	45399.7	9304.51	7272.57	15821.8	2534.39	10466.4	34330.7	4776.67	5368.95	12873	2200.26	9111.79	4.20125	4.40423	6.22647	4.77379	3.25803	3.17806	0.0879742	0.178665	0.131984	0.08627	0.057286	0.05775	0.0665247	0.091722	0.097437	0.070191	0.049733	0.050275	706	28	120	302	30	226	78.1098	77.9339	79.3303	74.1611	78.4329	81.7063	246
H21.33.040	3.08741e+06	391799	435721	1.28687e+06	185862	787154	0	0	0	0	0	0	0	0	0	0	0	0	3.173	3.61217	4.4336	3.63627	2.63048	2.30348	0	0	0	0	0	0	0	0	0	0	0	0	839	31	83	490	69	166	76.3488	62.9737	75.7748	79.9033	80.841	76.1492	0
H21.33.041	521676	44282.3	70100.8	318633	19372.1	69287.8	0	0	0	0	0	0	0	0	0	0	0	0	0.454189	0.511354	0.700807	0.457793	0.343935	0.330546	0	0	0	0	0	0	0	0	0	0	0	0	175	3	41	115	5	11	98.839	60.7201	90.8653	106.883	106.529	89.6163	0
H21.33.042	3.84106e+06	111307	410594	1.38757e+06	311344	1.62025e+06	0	0	0	0	0	0	0	0	0	0	0	0	4.50927	3.7953	5.50956	4.7812	3.94374	4.27728	0	0	0	0	0	0	0	0	0	0	0	0	1723	7	234	673	125	684	78.1746	58.4796	76.4194	75.4419	78.5101	82.0684	0
H21.33.043	27396.5	3263.03	4088.54	8792.5	2671.26	8581.16	0	0	0	0	0	0	0	0	0	0	0	0	0.0284828	0.047114	0.040151	0.02776	0.027898	0.022684	0	0	0	0	0	0	0	0	0	0	0	0	6	0	2	3	1	0	77.5449	0	118.379	149.284	159.264	0	0
[truncated: 343 more columns]

## Sheet: ST3
Gene	Rank	ensembl	source	Vizgen.Gene	Vizgen.FPKM	transcript	target_regions	isoform_length
SATB2	1	ENSG00000119042	transcriptome	SATB2	1.40913	ENST00000614512	130	4972
CUX2	2	ENSG00000111249	transcriptome	CUX2	2.60173	ENST00000261726	154	6703
RORB	3	ENSG00000198963	transcriptome	RORB	2.63845	ENST00000376896	166	9581
CDH6	4	ENSG00000113361	transcriptome	CDH6	1.29184	ENST00000265071	150	8540
FEZF2	5	ENSG00000153266	transcriptome	FEZF2	2.59426	ENST00000283268	52	2112
PDGFD	6	ENSG00000170962	transcriptome	PDGFD	0.510964	ENST00000393158	101	3838
LAMP5	7	ENSG00000125869	transcriptome	LAMP5	39.2885	ENST00000246070	56	1810
VIP	8	ENSG00000146469	transcriptome	VIP	4.51721	ENST00000367244	61	1580
LHX6	9	ENSG00000106852	transcriptome	LHX6	1.37809	ENST00000373754	93	3278
PRRT4	10	ENSG00000224940	transcriptome	PRRT4	1.20119	ENST00000480290	56	1789
ANK1	11	ENSG00000029534	transcriptome	ANK1	7.98622	ENST00000289734	225	8292
SLC32A1	12	ENSG00000101438	transcriptome	SLC32A1	10.7916	ENST00000217420	72	2550
BTBD11	13	ENSG00000151136	transcriptome	BTBD11	3.2469	ENST00000357167	122	4107
GRIP2	14	ENSG00000144596	transcriptome	GRIP2	1.64522	ENST00000621039	106	7724
DLX1	15	ENSG00000144355	transcriptome	DLX1	1.80359	ENST00000341900	54	2130
GAD2	16	ENSG00000136750	transcriptome	GAD2	10.2972	ENST00000376261	80	5391
CD22	17	ENSG00000012124	transcriptome	CD22	7.65916	ENST00000085219	86	3274
MOG	18	ENSG00000204655	transcriptome	MOG	64.179	ENST00000376917	55	2042
CTSS	19	ENSG00000163131	transcriptome	CTSS	2.83663	ENST00000448301	59	1421
NOSTRIN	20	ENSG00000163072	transcriptome	NOSTRIN	1.77616	ENST00000445023	54	1569
DCN	21	ENSG00000011465	transcriptome	DCN	14.735	ENST00000393155	56	2133
ETNPPL	22	ENSG00000164089	transcriptome	ETNPPL	77.51	ENST00000296486	59	2086
ID3	23	ENSG00000117318	transcriptome	ID3	20.7171	ENST00000374561	56	950
PAX6	24	ENSG00000007372	transcriptome	PAX6	7.86427	ENST00000639916	73	2622
CALB1	25	ENSG00000104327	transcriptome	CALB1	26.0954	ENST00000265431	61	2533
TMEM255A	26	ENSG00000125355	transcriptome	TMEM255A	2.99713	ENST00000371352	76	2879
TH	27	ENSG00000180176	transcriptome	TH	8.533	ENST00000352909	60	1889
CBLN2	28	ENSG00000141668	transcriptome	CBLN2	6.72382	ENST00000585159	57	2406
NXPH2	29	ENSG00000144227	transcriptome	NXPH2	0.629654	ENST00000272641	67	2709
SMYD1	30	ENSG00000115593	transcriptome	SMYD1	0.141917	ENST00000419482	63	4385
SCUBE1	31	ENSG00000159307	transcriptome	SCUBE1	0.288113	ENST00000360835	226	9795
SULF1	32	ENSG00000137573	transcriptome	SULF1	1.13144	ENST00000458141	95	5551
NDNF	33	ENSG00000173376	transcriptome	NDNF	0.517644	ENST00000379692	72	2902
MEIS2	34	ENSG00000134138	transcriptome	MEIS2	7.18655	ENST00000397624	62	2748
LRP1B	35	ENSG00000168702	transcriptome	LRP1B	3.60728	ENST00000437977	103	3810
SLIT3	36	ENSG00000184347	transcriptome	SLIT3	2.64523	ENST00000404867	242	8903
FAM19A1	37	ENSG00000183662	rest	TAFA1	2.75106	ENST00000478136	56	1979
KCNIP4	38	ENSG00000185774	transcriptome	KCNIP4	15.4048	ENST00000359001	54	2168
KCNMB2	39	ENSG00000197584	transcriptome	KCNMB2	1.25398	ENST00000358316	51	2271
SEMA3E	40	ENSG00000170381	transcriptome	SEMA3E	0.0300684	ENST00000427262	130	5993
FOXP2	41	ENSG00000128573	transcriptome	FOXP2	0.454613	ENST00000393491	113	6085
CA10	42	ENSG00000154975	transcriptome	CA10	16.3317	ENST00000570565	65	2276
TLL1	43	ENSG00000038295	transcriptome	TLL1	1.35734	ENST00000061240	55	7291
PRKG1	44	ENSG00000185532	transcriptome	PRKG1	0.612878	ENST00000401604	172	6957
ROBO2	45	ENSG00000185008	transcriptome	ROBO2	2.25357	ENST00000614793	210	7662
CSMD1	46	ENSG00000183117	transcriptome	CSMD1	1.42975	ENST00000335551	363	12134
FBXL7	47	ENSG00000183580	transcriptome	FBXL7	4.58365	ENST00000329673	116	3960
KAZN	48	ENSG00000189337	transcriptome	KAZN	19.5215	ENST00000400798	94	3643
TSHZ2	49	ENSG00000182463	transcriptome	TSHZ2	1.03006	ENST00000626626	54	670
NRG1	50	ENSG00000157168	transcriptome	NRG1	1.83684	ENST00000520502	51	1945
SV2C	51	ENSG00000122012	transcriptome	SV2C	4.20203	ENST00000502798	237	10824
PDZD2	52	ENSG00000133401	transcriptome	PDZD2	9.81992	ENST00000513490	52	4883
KIAA1217	53	ENSG00000120549	transcriptome	KIAA1217	1.53513	ENST00000396445	86	5706
TOX	54	ENSG00000198846	transcriptome	TOX	3.41299	ENST00000361421	106	4076
CNTN5	55	ENSG00000149972	transcriptome	CNTN5	0.515012	ENST00000619298	155	5734
CNTNAP5	56	ENSG00000155052	transcriptome	CNTNAP5	0.276728	ENST00000431078	132	5284
NFIA	57	ENSG00000162599	transcriptome	NFIA	8.67487	ENST00000403491	122	9229
FRMPD4	58	ENSG00000169933	transcriptome	FRMPD4	2.12546	ENST00000616992	220	7916
PALMD	59	ENSG00000099260	transcriptome	PALMD	2.25806	ENST00000263174	66	2334
DLC1	60	ENSG00000164741	transcriptome	DLC1	6.29637	ENST00000276297	209	7412
GRID2	61	ENSG00000152208	transcriptome	GRID2	1.86874	ENST00000611049	133	4844
DCLK1	62	ENSG00000133083	transcriptome	DCLK1	12.2327	ENST00000379893	134	4612
FGF13	63	ENSG00000129682	transcriptome	FGF13	22.328	ENST00000305414	57	1939
HS6ST3	64	ENSG00000185352	transcriptome	HS6ST3	4.47238	ENST00000620595	192	7073
SORCS1	65	ENSG00000108018	transcriptome	SORCS1	2.47433	ENST00000622431	197	6701
GRIK3	66	ENSG00000163873	transcriptome	GRIK3	3.30685	ENST00000373091	186	9491
ATRNL1	67	ENSG00000107518	transcriptome	ATRNL1	4.43872	ENST00000355044	143	8746
TENM2	68	ENSG00000145934	transcriptome	TENM2	2.13408	ENST00000519204	282	9427
ADAMTS3	69	ENSG00000156140	transcriptome	ADAMTS3	0.467245	ENST00000286657	168	6244
CLSTN2	70	ENSG00000158258	transcriptome	CLSTN2	2.82329	ENST00000458420	339	14202
GALNTL6	71	ENSG00000174473	transcriptome	GALNTL6	1.02913	ENST00000511251	54	2905
LRRC4C	72	ENSG00000148948	transcriptome	LRRC4C	4.37361	ENST00000619527	65	2286
KIRREL3	73	ENSG00000149571	transcriptome	KIRREL3	6.2478	ENST00000525144	112	3820
ASIC2	74	ENSG00000108684	transcriptome	ASIC2	3.39693	ENST00000225823	83	3443
RGS6	75	ENSG00000182732	transcriptome	RGS6	1.51111	ENST00000402788	161	5400
DCC	76	ENSG00000187323	transcriptome	DCC	0.91344	ENST00000412726	267	9525
EYA4	77	ENSG00000112319	transcriptome	EYA4	0.337205	ENST00000355167	150	5692
ROBO1	78	ENSG00000169855	transcriptome	ROBO1	4.18501	ENST00000464233	185	6927
GRM8	79	ENSG00000179603	transcriptome	GRM8	0.955796	ENST00000489939	60	910
ZNF385D	80	ENSG00000151789	transcriptome	ZNF385D	2.32639	ENST00000281523	217	10478
COL11A1	81	ENSG00000060718	transcriptome	COL11A1	2.24093	ENST00000370096	174	7311
RYR3	82	ENSG00000198838	transcriptome	RYR3	6.24762	ENST00000634730	81	2743
SLC24A2	83	ENSG00000155886	transcriptome	SLC24A2	10.0241	ENST00000341998	225	10749
L3MBTL4	84	ENSG00000154655	transcriptome	L3MBTL4	1.35924	ENST00000317931	102	3560
PDE4B	85	ENSG00000184588	transcriptome	PDE4B	12.1795	ENST00000371045	113	3982
RBFOX1	86	ENSG00000078328	transcriptome	RBFOX1	14.3117	ENST00000340209	60	4099
NPAS3	87	ENSG00000151322	transcriptome	NPAS3	5.60957	ENST00000346562	75	5847
GRIN3A	88	ENSG00000198785	transcriptome	GRIN3A	0.736302	ENST00000361820	212	7770
SEMA6D	89	ENSG00000137872	transcriptome	SEMA6D	1.8023	ENST00000316364	175	6099
TMEM132D	90	ENSG00000151952	transcriptome	TMEM132D	1.42317	ENST00000422113	166	6135
HS3ST2	91	ENSG00000122254	transcriptome	HS3ST2	3.87586	ENST00000261374	61	2329
ZMAT4	92	ENSG00000165061	transcriptome	ZMAT4	2.71537	ENST00000297737	72	2471
NKAIN2	93	ENSG00000188580	transcriptome	NKAIN2	15.6132	ENST00000368417	90	3374
GRIP1	94	ENSG00000155974	transcriptome	GRIP1	0.821271	ENST00000398016	133	4888
SOX6	95	ENSG00000110693	transcriptome	SOX6	1.38023	ENST00000316399	236	8808
ITGB8	96	ENSG00000105855	transcriptome	ITGB8	6.44787	ENST00000222573	113	8974
DACH1	97	ENSG00000276644	transcriptome	DACH1	0.963628	ENST00000613252	128	5245
PLD5	98	ENSG00000180287	transcriptome	PLD5	1.26337	ENST00000536534	140	8721
ADAMTSL1	99	ENSG00000178031	transcriptome	ADAMTSL1	0.267119	ENST00000380548	220	7771
PLCB1	100	ENSG00000182621	transcriptome	PLCB1	11.4097	ENST00000637935	70	3316
ZNF804A	101	ENSG00000170396	transcriptome	ZNF804A	0.444914	ENST00000613975	108	3986
HPSE2	102	ENSG00000172987	transcriptome	HPSE2	5.00039	ENST00000404542	59	3681
SORCS3	103	ENSG00000156395	transcriptome	SORCS3	0.360872	ENST00000369699	152	5530
FGF12	104	ENSG00000114279	transcriptome	FGF12	8.47174	ENST00000445105	62	5406
RBFOX3	105	ENSG00000167281	transcriptome	RBFOX3	60.9916	ENST00000583458	71	2934
THEMIS	106	ENSG00000172673	transcriptome	THEMIS	0.276468	ENST00000537166	96	3830
PEX5L	107	ENSG00000114757	transcriptome	PEX5L	6.81824	ENST00000392649	219	8540
STXBP6	108	ENSG00000168952	transcriptome	STXBP6	6.72506	ENST00000396700	104	4021
TNR	109	ENSG00000116147	transcriptome	TNR	12.9512	ENST00000367674	357	12774
LUZP2	110	ENSG00000187398	transcriptome	LUZP2	3.74445	ENST00000620308	104	4981
GRM7	111	ENSG00000196277	transcriptome	GRM7	0.882428	ENST00000486284	118	4241
HCN1	112	ENSG00000164588	transcriptome	HCN1	2.76377	ENST00000637305	109	4300
GRIN2A	113	ENSG00000183454	transcriptome	GRIN2A	4.01206	ENST00000396573	405	14450
NLGN1	114	ENSG00000169760	transcriptome	NLGN1	1.13482	ENST00000457714	71	8242
DGKG	115	ENSG00000058866	transcriptome	DGKG	7.64378	ENST00000265022	75	5802
ITGA8	116	ENSG00000077943	transcriptome	ITGA8	0.943604	ENST00000378076	155	6547
RFX3	117	ENSG00000080298	transcriptome	RFX3	2.462	ENST00000617270	228	9253
GPC5	118	ENSG00000179399	transcriptome	GPC5	4.51426	ENST00000377067	72	2943
ASTN2	119	ENSG00000148219	transcriptome	ASTN2	3.5293	ENST00000341734	52	1757
CACNA2D3	120	ENSG00000157445	transcriptome	CACNA2D3	4.94468	ENST00000490478	111	3557
EBF1	121	ENSG00000164330	transcriptome	EBF1	1.76565	ENST00000622875	109	4430
PRXX1	122	ENSG00000116132	manual	PRRX1	3.596	ENST00000239461	73	4061
SLC14A1	123	ENSG00000141469	transcriptome	SLC14A1	10.3206	ENST00000321925	95	3917
CD74	124	ENSG00000019582	transcriptome	CD74	95.4115	ENST00000353334	50	1449
UNC5B	125	ENSG00000107731	transcriptome	UNC5B	8.5659	ENST00000373192	176	6451
CARTPT	126	ENSG00000164326	transcriptome	CARTPT	42.2039	ENST00000296777	50	800
CHODL	127	ENSG00000154645	transcriptome	CHODL	0.50395	ENST00000299295	62	2545
HTR2C	128	ENSG00000147246	transcriptome	HTR2C	2.71078	ENST00000371950	126	4652
HTR2A	129	ENSG00000102468	transcriptome	HTR2A	0.613983	ENST00000378688	114	4835
SNTB1	130	ENSG00000172164	transcriptome	SNTB1	2.63672	ENST00000395601	129	5164
LAMA4	131	ENSG00000112769	transcriptome	LAMA4	2.08064	ENST00000389463	175	6381
NTNG2	132	ENSG00000196358	transcriptome	NTNG2	6.21704	ENST00000393229	77	4673
RGS12	133	ENSG00000159788	transcriptome	RGS12	9.80191	ENST00000382788	144	5512
CACHD1	134	ENSG00000158966	transcriptome	CACHD1	5.37675	ENST00000290039	157	5274
NPY	135	ENSG00000122585	transcriptome	NPY	56.878	ENST00000242152	38	555
NOS1	136	ENSG00000089250	transcriptome	NOS1	2.04568	ENST00000317775	328	12007
TACR1	137	ENSG00000115353	transcriptome	TACR1	0.7961	ENST00000305249	111	4779
LRRK1	138	ENSG00000154237	transcriptome	LRRK1	1.16903	ENST00000532145	75	2790
EGFR	139	ENSG00000146648	transcriptome	EGFR	3.44253	ENST00000275493	181	9905
PVALB	140	ENSG00000100362	transcriptome	PVALB	114.532	ENST00000417718	49	550

## Sheet: ST4
Model output is available at https://sea-ad-single-cell-profiling.s3.amazonaws.com/MTG/RNAseq/Supplementary+Information/Supplementary+Table+4.xlsx

## Sheet: ST5
Model output is available at https://sea-ad-single-cell-profiling.s3.amazonaws.com/MTG/RNAseq/Supplementary+Information/Supplementary+Table+5.xlsx

## Sheet: ST6
Gene set	Gene
Electron transport chain components	NDUFS5
Electron transport chain components	NDUFS2
Electron transport chain components	NDUFAF7
Electron transport chain components	NDUFB3
Electron transport chain components	NDUFS1
Electron transport chain components	NDUFA10
Electron transport chain components	NDUFAF3
Electron transport chain components	NDUFB4
Electron transport chain components	NDUFB5
Electron transport chain components	NDUFC1
Electron transport chain components	NDUFS6
Electron transport chain components	NDUFS4
Electron transport chain components	NDUFAF2
Electron transport chain components	NDUFA2
Electron transport chain components	NDUFAF4
Electron transport chain components	NDUFA4
Electron transport chain components	NDUFA5
Electron transport chain components	NDUFB2
Electron transport chain components	NDUFAF6
Electron transport chain components	NDUFB9
Electron transport chain components	NDUFB6
Electron transport chain components	NDUFA8
Electron transport chain components	NDUFB8
Electron transport chain components	NDUFS3
Electron transport chain components	NDUFV1
Electron transport chain components	NDUFS8
Electron transport chain components	NDUFC2
Electron transport chain components	NDUFA9
Electron transport chain components	NDUFA4L2
Electron transport chain components	NDUFA12
Electron transport chain components	NDUFB1
Electron transport chain components	NDUFAF1
Electron transport chain components	NDUFB10
Electron transport chain components	NDUFAB1
Electron transport chain components	NDUFAF8
Electron transport chain components	NDUFV2
Electron transport chain components	NDUFS7
Electron transport chain components	NDUFA11
Electron transport chain components	NDUFA7
Electron transport chain components	NDUFB7
Electron transport chain components	NDUFA13
Electron transport chain components	NDUFA3
Electron transport chain components	NDUFAF5
Electron transport chain components	NDUFV3
Electron transport chain components	NDUFA6
Electron transport chain components	NDUFB11
Electron transport chain components	NDUFA1
Electron transport chain components	COX20
Electron transport chain components	COX7A2L
Electron transport chain components	COX5B
Electron transport chain components	COX17
Electron transport chain components	COX7B2
Electron transport chain components	COX18
Electron transport chain components	COX7C
Electron transport chain components	COX7A2
Electron transport chain components	COX19
Electron transport chain components	COX6C
Electron transport chain components	COX15
Electron transport chain components	COX8A
Electron transport chain components	COX14
Electron transport chain components	COX6A1
Electron transport chain components	COX16
Electron transport chain components	COX8C
Electron transport chain components	COX5A
Electron transport chain components	COX6A2
Electron transport chain components	COX4I1
Electron transport chain components	COX10
Electron transport chain components	COX11
Electron transport chain components	COX6B1
Electron transport chain components	COX7A1
Electron transport chain components	COX6B2
Electron transport chain components	COX4I2
Electron transport chain components	COX7B
Electron transport chain components	ATP5IF1
Electron transport chain components	ATP5PB
Electron transport chain components	ATP5MC3
Electron transport chain components	ATP5ME
Electron transport chain components	ATP5MF
Electron transport chain components	ATP5F1C
Electron transport chain components	ATP5MD
Electron transport chain components	ATP5MG
Electron transport chain components	ATP5MC2
Electron transport chain components	ATP5F1B
Electron transport chain components	ATP5MPL
Electron transport chain components	ATP5MC1
Electron transport chain components	ATP5PD
Electron transport chain components	ATP5F1A
Electron transport chain components	ATP5F1D
Electron transport chain components	ATP5F1E
Electron transport chain components	ATP5PF
Electron transport chain components	ATP5PO
Electron transport chain components	ATP5MGL
Glycolytic enzymes	HK1
Glycolytic enzymes	HK2
Glycolytic enzymes	HK3
Glycolytic enzymes	GCK
Glycolytic enzymes	GPI
Glycolytic enzymes	PFKL
Glycolytic enzymes	PFKM
Glycolytic enzymes	PFKP
Glycolytic enzymes	ALDOA
Glycolytic enzymes	ALDOB
Glycolytic enzymes	ALDOC
Glycolytic enzymes	TPI1
Glycolytic enzymes	GAPDH
Glycolytic enzymes	GAPDHS
Glycolytic enzymes	PGK1
Glycolytic enzymes	PGK2
Glycolytic enzymes	PGAM1
Glycolytic enzymes	PGAM2
Glycolytic enzymes	PGAM4
Glycolytic enzymes	BPGM
Glycolytic enzymes	ENO1
Glycolytic enzymes	ENO2
Glycolytic enzymes	ENO3
Glycolytic enzymes	ENO4
Glycolytic enzymes	PKLR
Glycolytic enzymes	PKM
Cholesterol biosynthesis	FDFT1
Cholesterol biosynthesis	SQLE
Cholesterol biosynthesis	LSS
Cholesterol biosynthesis	CYP51A1
Cholesterol biosynthesis	LBR
Cholesterol biosynthesis	TM7SF2
Cholesterol biosynthesis	MSMO1
Cholesterol biosynthesis	NSDHL
Cholesterol biosynthesis	HSD17B1
Cholesterol biosynthesis	EBP
Cholesterol biosynthesis	DHCR24
Cholesterol biosynthesis	SC5D
Cholesterol biosynthesis	DHCR7
Fatty Acid metabolism	AACS
Fatty Acid metabolism	AASDH
Fatty Acid metabolism	ABHD5
Fatty Acid metabolism	ACAA1
Fatty Acid metabolism	ACAA2
Fatty Acid metabolism	ACACA
Fatty Acid metabolism	ACACB
Fatty Acid metabolism	ACAD11
Fatty Acid metabolism	ACADL
Fatty Acid metabolism	ACADM
Fatty Acid metabolism	ACADS
Fatty Acid metabolism	ACADSB
Fatty Acid metabolism	ACADVL
Fatty Acid metabolism	ACAT1
Fatty Acid metabolism	ACOT1
Fatty Acid metabolism	ACOT11
Fatty Acid metabolism	ACOT12
Fatty Acid metabolism	ACOT2
Fatty Acid metabolism	ACOT4
Fatty Acid metabolism	ACOT7
Fatty Acid metabolism	ACOT8
Fatty Acid metabolism	ACOX1
Fatty Acid metabolism	ACOX2
Fatty Acid metabolism	ACOX3
Fatty Acid metabolism	ACSBG1
Fatty Acid metabolism	ACSBG2
Fatty Acid metabolism	ACSF2
Fatty Acid metabolism	ACSF3
Fatty Acid metabolism	ACSL1
Fatty Acid metabolism	ACSL3
Fatty Acid metabolism	ACSL4
Fatty Acid metabolism	ACSL5
Fatty Acid metabolism	ACSL6
Fatty Acid metabolism	ACSM1
Fatty Acid metabolism	ACSM2A
Fatty Acid metabolism	ACSM2B
Fatty Acid metabolism	ACSM3
Fatty Acid metabolism	ACSM4
Fatty Acid metabolism	ACSM5
Fatty Acid metabolism	ACSM6
Fatty Acid metabolism	ADIPOR1
Fatty Acid metabolism	ADIPOR2
Fatty Acid metabolism	ALDH3A2
Fatty Acid metabolism	ALOX12
Fatty Acid metabolism	ALOX12B
Fatty Acid metabolism	ALOX15
Fatty Acid metabolism	ALOXE3
Fatty Acid metabolism	BAAT
Fatty Acid metabolism	BRCA1
Fatty Acid metabolism	C3
Fatty Acid metabolism	CBR4
Fatty Acid metabolism	CPT1A
Fatty Acid metabolism	CPT1B
Fatty Acid metabolism	CPT1C
Fatty Acid metabolism	CPT2
Fatty Acid metabolism	CRAT
Fatty Acid metabolism	CROT
Fatty Acid metabolism	CYP1A1
Fatty Acid metabolism	CYP1A2
Fatty Acid metabolism	CYP1B1
Fatty Acid metabolism	CYP2C19
Fatty Acid metabolism	CYP2D6
Fatty Acid metabolism	CYP2E1
Fatty Acid metabolism	CYP2J2
Fatty Acid metabolism	CYP2S1
Fatty Acid metabolism	CYP3A4
Fatty Acid metabolism	CYP4A11
Fatty Acid metabolism	CYP4F11
Fatty Acid metabolism	CYP4F12
Fatty Acid metabolism	CYP4F2
Fatty Acid metabolism	CYP4F3
Fatty Acid metabolism	CYP4F8
Fatty Acid metabolism	CYP4Z1
Fatty Acid metabolism	DECR1
Fatty Acid metabolism	DECR2
Fatty Acid metabolism	DEGS1
Fatty Acid metabolism	ECH1
Fatty Acid metabolism	ECHDC2
Fatty Acid metabolism	ECHDC3
Fatty Acid metabolism	ECHS1
Fatty Acid metabolism	ECI1
Fatty Acid metabolism	EHHADH
Fatty Acid metabolism	ELOVL1
Fatty Acid metabolism	ELOVL2
Fatty Acid metabolism	ELOVL3
Fatty Acid metabolism	ELOVL4
Fatty Acid metabolism	ELOVL5
Fatty Acid metabolism	ELOVL6
Fatty Acid metabolism	ELOVL7
Fatty Acid metabolism	FA2H
Fatty Acid metabolism	FADS1
Fatty Acid metabolism	FADS2
Fatty Acid metabolism	FADS3
Fatty Acid metabolism	FADS6
Fatty Acid metabolism	FASN
Fatty Acid metabolism	HACD1
Fatty Acid metabolism	HACD2
Fatty Acid metabolism	HACD3
Fatty Acid metabolism	HACD4
Fatty Acid metabolism	HACL1
Fatty Acid metabolism	HADH
Fatty Acid metabolism	HADHA
Fatty Acid metabolism	HADHB
Fatty Acid metabolism	HAO2
Fatty Acid metabolism	HPGD
Fatty Acid metabolism	HPGDS
Fatty Acid metabolism	HSD17B10
Fatty Acid metabolism	HSD17B4
Fatty Acid metabolism	HSD17B8
Fatty Acid metabolism	HTD2
Fatty Acid metabolism	ILVBL
Fatty Acid metabolism	IVD
Fatty Acid metabolism	LPIN1
Fatty Acid metabolism	LPIN2
Fatty Acid metabolism	LPIN3
Fatty Acid metabolism	LYPLA1
Fatty Acid metabolism	LYPLA2
Fatty Acid metabolism	MBLAC2
Fatty Acid metabolism	MCAT
Fatty Acid metabolism	MECR
Fatty Acid metabolism	MGLL
Fatty Acid metabolism	MLYCD
Fatty Acid metabolism	MORC2
Fatty Acid metabolism	NAAA
Fatty Acid metabolism	NDUFAB1
Fatty Acid metabolism	OLAH
Fatty Acid metabolism	OXSM
Fatty Acid metabolism	PECR
Fatty Acid metabolism	PLA2G15
Fatty Acid metabolism	PLA2G4A
Fatty Acid metabolism	PLA2G5
Fatty Acid metabolism	PRKAA1
Fatty Acid metabolism	PRKAA2
Fatty Acid metabolism	PRKAB1
Fatty Acid metabolism	PRKAB2
Fatty Acid metabolism	PRKAG1
Fatty Acid metabolism	PRKAG2
Fatty Acid metabolism	PRKAG3
Fatty Acid metabolism	PRXL2B
Fatty Acid metabolism	PTGDS
Fatty Acid metabolism	PTGES
Fatty Acid metabolism	PTGES2
Fatty Acid metabolism	PTGES3
Fatty Acid metabolism	PTGIS
Fatty Acid metabolism	PTGR1
Fatty Acid metabolism	PTGS1
Fatty Acid metabolism	PTGS2
Fatty Acid metabolism	SCD
Fatty Acid metabolism	SCD5
Fatty Acid metabolism	SLC27A1
Fatty Acid metabolism	SLC27A2
Fatty Acid metabolism	SLC27A3
Fatty Acid metabolism	SLC27A4
Fatty Acid metabolism	SLC27A5
Fatty Acid metabolism	SLC27A6
Fatty Acid metabolism	TBXAS1
Fatty Acid metabolism	TECR
Fatty Acid metabolism	THEM4
Fatty Acid metabolism	THEM5
Sphingolipid metabolism	ACER1
Sphingolipid metabolism	ACER2
Sphingolipid metabolism	ACER3
Sphingolipid metabolism	ASAH1
Sphingolipid metabolism	ASAH2
Sphingolipid metabolism	B4GALNT1
Sphingolipid metabolism	B4GALT5
Sphingolipid metabolism	B4GALT6
Sphingolipid metabolism	CERS5
Sphingolipid metabolism	FA2H
Sphingolipid metabolism	GAL3ST1
Sphingolipid metabolism	GALC
Sphingolipid metabolism	GBA2
Sphingolipid metabolism	GM2A
Sphingolipid metabolism	KDSR
Sphingolipid metabolism	PSAP
Sphingolipid metabolism	PSAPL1
Sphingolipid metabolism	SAMD8
Sphingolipid metabolism	SGMS1
Sphingolipid metabolism	SGMS2
Sphingolipid metabolism	SGPL1
Sphingolipid metabolism	SMPD2
Sphingolipid metabolism	SMPD3
Sphingolipid metabolism	SPTLC1
Sphingolipid metabolism	SPTLC2
Sphingolipid metabolism	SPTLC3
Sphingolipid metabolism	SPTSSA
Sphingolipid metabolism	SPTSSB
Sphingolipid metabolism	ST8SIA1
Sphingolipid metabolism	TECR
Sphingolipid metabolism	UGCG
Sphingolipid metabolism	UGT8
Steroid metabolism	ABCA1
Steroid metabolism	AKR1C2
Steroid metabolism	AKR1D1
Steroid metabolism	APOA1
Steroid metabolism	APOB
Steroid metabolism	APOBR
Steroid metabolism	APOE
Steroid metabolism	APOF
Steroid metabolism	APOL1
Steroid metabolism	ARV1
Steroid metabolism	CETP
Steroid metabolism	CH25H
Steroid metabolism	CHST10
Steroid metabolism	CUBN
Steroid metabolism	CYB5R1
Steroid metabolism	CYB5R2
Steroid metabolism	CYB5R3
Steroid metabolism	CYP11A1
Steroid metabolism	CYP11B2
Steroid metabolism	CYP1A2
Steroid metabolism	CYP1B1
Steroid metabolism	CYP27A1
Steroid metabolism	CYP2C8
Steroid metabolism	CYP2C9
Steroid metabolism	CYP2D6
Steroid metabolism	CYP39A1
Steroid metabolism	CYP3A4
Steroid metabolism	CYP3A5
Steroid metabolism	CYP46A1
Steroid metabolism	CYP51A1
Steroid metabolism	CYP7A1
Steroid metabolism	CYP7B1
Steroid metabolism	DHCR24
Steroid metabolism	DHCR7
Steroid metabolism	DHRS11
Steroid metabolism	DHRS9
Steroid metabolism	DISP3
Steroid metabolism	EBP
Steroid metabolism	ERG28
Steroid metabolism	ERLIN1
Steroid metabolism	ERLIN2
Steroid metabolism	FDFT1
Steroid metabolism	FDPS
Steroid metabolism	FDX1
Steroid metabolism	FDXR
Steroid metabolism	GBA2
Steroid metabolism	HDLBP
Steroid metabolism	HMGCR
Steroid metabolism	HMGCS1
Steroid metabolism	HMGCS2
Steroid metabolism	HSD11B1
Steroid metabolism	HSD11B2
Steroid metabolism	HSD17B10
Steroid metabolism	HSD17B14
Steroid metabolism	HSD17B6
Steroid metabolism	HSD3B1
Steroid metabolism	IDI1
Steroid metabolism	IDI2
Steroid metabolism	INSIG1
Steroid metabolism	INSIG2
Steroid metabolism	LBR
Steroid metabolism	LCAT
Steroid metabolism	LDLR
Steroid metabolism	LDLRAP1
Steroid metabolism	LIMA1
Steroid metabolism	LIPE
Steroid metabolism	MBTPS1
Steroid metabolism	MBTPS2
Steroid metabolism	MSMO1
Steroid metabolism	MVD
Steroid metabolism	MVK
Steroid metabolism	NFE2L1
Steroid metabolism	NPC1
Steroid metabolism	NPC1L1
Steroid metabolism	NPC2
Steroid metabolism	NSDHL
Steroid metabolism	PCSK9
Steroid metabolism	PMVK
Steroid metabolism	PRKAA1
Steroid metabolism	PRKAA2
Steroid metabolism	RDH16
Steroid metabolism	RDH5
Steroid metabolism	SC5D
Steroid metabolism	SCAP
Steroid metabolism	SLC22A24
Steroid metabolism	SOAT1
Steroid metabolism	SOAT2
Steroid metabolism	SREBF1
Steroid metabolism	SREBF2
Steroid metabolism	STS
Steroid metabolism	SULT1A1
Steroid metabolism	SULT1A2
Steroid metabolism	SULT1A3
Steroid metabolism	SULT1A4
Steroid metabolism	SULT2A1
Steroid metabolism	SULT2B1
Steroid metabolism	SULT4A1
Steroid metabolism	TM7SF2
Steroid metabolism	UGT2B15
Steroid metabolism	UGT2B17
Steroid metabolism	UGT2B7
Steroid metabolism	VLDLR
Phospholipid metabolism	ABHD3
Phospholipid metabolism	ABHD5
Phospholipid metabolism	ACP6
Phospholipid metabolism	AGPAT1
Phospholipid metabolism	AGPAT2
Phospholipid metabolism	AGPAT3
Phospholipid metabolism	AGPAT4
Phospholipid metabolism	AGPAT5
Phospholipid metabolism	CDIPT
Phospholipid metabolism	CDS1
Phospholipid metabolism	CDS2
Phospholipid metabolism	CEPT1
Phospholipid metabolism	CHKA
Phospholipid metabolism	CHKB
Phospholipid metabolism	CHPT1
Phospholipid metabolism	CRLS1
Phospholipid metabolism	DDHD1
Phospholipid metabolism	ETNK1
Phospholipid metabolism	ETNK2
Phospholipid metabolism	GPAM
Phospholipid metabolism	GPAT2
Phospholipid metabolism	GPAT3
Phospholipid metabolism	GPAT4
Phospholipid metabolism	IP6K2
Phospholipid metabolism	IPMK
Phospholipid metabolism	ISYNA1
Phospholipid metabolism	LCLAT1
Phospholipid metabolism	LPCAT1
Phospholipid metabolism	LPCAT2
Phospholipid metabolism	LPCAT3
Phospholipid metabolism	LPCAT4
Phospholipid metabolism	LPGAT1
Phospholipid metabolism	MBOAT1
Phospholipid metabolism	MBOAT2
Phospholipid metabolism	MBOAT7
Phospholipid metabolism	NAPEPLD
Phospholipid metabolism	PCYT1A
Phospholipid metabolism	PCYT1B
Phospholipid metabolism	PCYT2
Phospholipid metabolism	PEMT
Phospholipid metabolism	PGS1
Phospholipid metabolism	PISD
Phospholipid metabolism	PLA2G10
Phospholipid metabolism	PLA2G1B
Phospholipid metabolism	PLA2G2A
Phospholipid metabolism	PLA2G2E
Phospholipid metabolism	PLA2G3
Phospholipid metabolism	PLA2G4A
Phospholipid metabolism	PLA2G4C
Phospholipid metabolism	PLA2G4F
Phospholipid metabolism	PLA2G5
Phospholipid metabolism	PLA2G6
Phospholipid metabolism	PLA2G7
Phospholipid metabolism	PLB1
Phospholipid metabolism	PNPLA3
Phospholipid metabolism	PTDSS1
Phospholipid metabolism	PTDSS2
Phospholipid metabolism	PTPMT1
Phospholipid metabolism	PTPRN2
Phospholipid metabolism	SELENOI
Phospholipid metabolism	SERAC1
Phospholipid metabolism	SERINC1
Phospholipid metabolism	SERINC4
Phospholipid metabolism	SERINC5
Phospholipid metabolism	TAMM41
Lipid metabolism	AACS
Lipid metabolism	AASDH
Lipid metabolism	ABCA1
Lipid metabolism	ABHD3
Lipid metabolism	ABHD5
Lipid metabolism	ACAA1
Lipid metabolism	ACAA2
Lipid metabolism	ACACA
Lipid metabolism	ACACB
Lipid metabolism	ACAD11
Lipid metabolism	ACADL
Lipid metabolism	ACADM
Lipid metabolism	ACADS
Lipid metabolism	ACADSB
Lipid metabolism	ACADVL
Lipid metabolism	ACAT1
Lipid metabolism	ACER1
Lipid metabolism	ACER2
Lipid metabolism	ACER3
Lipid metabolism	ACOT1
Lipid metabolism	ACOT11
Lipid metabolism	ACOT12
Lipid metabolism	ACOT2
Lipid metabolism	ACOT4
Lipid metabolism	ACOT7
Lipid metabolism	ACOT8
Lipid metabolism	ACOX1
Lipid metabolism	ACOX2
Lipid metabolism	ACOX3
Lipid metabolism	ACP6
Lipid metabolism	ACSBG1
Lipid metabolism	ACSBG2
Lipid metabolism	ACSF2
Lipid metabolism	ACSF3
Lipid metabolism	ACSL1
Lipid metabolism	ACSL3
Lipid metabolism	ACSL4
Lipid metabolism	ACSL5
Lipid metabolism	ACSL6
Lipid metabolism	ACSM1
Lipid metabolism	ACSM2A
Lipid metabolism	ACSM2B
Lipid metabolism	ACSM3
Lipid metabolism	ACSM4
Lipid metabolism	ACSM5
Lipid metabolism	ACSM6
Lipid metabolism	ADIPOR1
Lipid metabolism	ADIPOR2
Lipid metabolism	AGPAT1
Lipid metabolism	AGPAT2
Lipid metabolism	AGPAT3
Lipid metabolism	AGPAT4
Lipid metabolism	AGPAT5
Lipid metabolism	AKR1C2
Lipid metabolism	AKR1D1
Lipid metabolism	ALDH3A2
Lipid metabolism	ALOX12
Lipid metabolism	ALOX12B
Lipid metabolism	ALOX15
Lipid metabolism	ALOXE3
Lipid metabolism	APOA1
Lipid metabolism	APOB
Lipid metabolism	APOBR
Lipid metabolism	APOE
Lipid metabolism	APOF
Lipid metabolism	APOL1
Lipid metabolism	ARV1
Lipid metabolism	ASAH1
Lipid metabolism	ASAH2
Lipid metabolism	B4GALNT1
Lipid metabolism	B4GALT5
Lipid metabolism	B4GALT6
Lipid metabolism	BAAT
Lipid metabolism	BRCA1
Lipid metabolism	C3
Lipid metabolism	CBR4
Lipid metabolism	CDIPT
Lipid metabolism	CDS1
Lipid metabolism	CDS2
Lipid metabolism	CEPT1
Lipid metabolism	CERS5
Lipid metabolism	CETP
Lipid metabolism	CH25H
Lipid metabolism	CHKA
Lipid metabolism	CHKB
Lipid metabolism	CHPT1
Lipid metabolism	CHST10
Lipid metabolism	CPT1A
Lipid metabolism	CPT1B
Lipid metabolism	CPT1C
Lipid metabolism	CPT2
Lipid metabolism	CRAT
Lipid metabolism	CRLS1
Lipid metabolism	CROT
Lipid metabolism	CUBN
Lipid metabolism	CYB5R1
Lipid metabolism	CYB5R2
Lipid metabolism	CYB5R3
Lipid metabolism	CYP11A1
Lipid metabolism	CYP11B2
Lipid metabolism	CYP1A1
Lipid metabolism	CYP1A2
Lipid metabolism	CYP1B1
Lipid metabolism	CYP27A1
Lipid metabolism	CYP2C19
Lipid metabolism	CYP2C8
Lipid metabolism	CYP2C9
Lipid metabolism	CYP2D6
Lipid metabolism	CYP2E1
Lipid metabolism	CYP2J2
Lipid metabolism	CYP2S1
Lipid metabolism	CYP39A1
Lipid metabolism	CYP3A4
Lipid metabolism	CYP3A5
Lipid metabolism	CYP46A1
Lipid metabolism	CYP4A11
Lipid metabolism	CYP4F11
Lipid metabolism	CYP4F12
Lipid metabolism	CYP4F2
Lipid metabolism	CYP4F3
Lipid metabolism	CYP4F8
Lipid metabolism	CYP4Z1
Lipid metabolism	CYP51A1
Lipid metabolism	CYP7A1
Lipid metabolism	CYP7B1
Lipid metabolism	DDHD1
Lipid metabolism	DECR1
Lipid metabolism	DECR2
Lipid metabolism	DEGS1
Lipid metabolism	DHCR24
Lipid metabolism	DHCR7
Lipid metabolism	DHRS11
Lipid metabolism	DHRS9
Lipid metabolism	DISP3
Lipid metabolism	EBP
Lipid metabolism	ECH1
Lipid metabolism	ECHDC2
Lipid metabolism	ECHDC3
Lipid metabolism	ECHS1
Lipid metabolism	ECI1
Lipid metabolism	EHHADH
Lipid metabolism	ELOVL1
Lipid metabolism	ELOVL2
Lipid metabolism	ELOVL3
Lipid metabolism	ELOVL4
Lipid metabolism	ELOVL5
Lipid metabolism	ELOVL6
Lipid metabolism	ELOVL7
Lipid metabolism	ERG28
Lipid metabolism	ERLIN1
Lipid metabolism	ERLIN2
Lipid metabolism	ETNK1
Lipid metabolism	ETNK2
Lipid metabolism	FA2H
Lipid metabolism	FADS1
Lipid metabolism	FADS2
Lipid metabolism	FADS3
Lipid metabolism	FADS6
Lipid metabolism	FASN
Lipid metabolism	FDFT1
Lipid metabolism	FDPS
Lipid metabolism	FDX1
Lipid metabolism	FDXR
Lipid metabolism	GAL3ST1
Lipid metabolism	GALC
Lipid metabolism	GBA2
Lipid metabolism	GM2A
Lipid metabolism	GPAM
Lipid metabolism	GPAT2
Lipid metabolism	GPAT3
Lipid metabolism	GPAT4
Lipid metabolism	HACD1
Lipid metabolism	HACD2
Lipid metabolism	HACD3
Lipid metabolism	HACD4
Lipid metabolism	HACL1
Lipid metabolism	HADH
Lipid metabolism	HADHA
Lipid metabolism	HADHB
Lipid metabolism	HAO2
Lipid metabolism	HDLBP
Lipid metabolism	HMGCR
Lipid metabolism	HMGCS1
Lipid metabolism	HMGCS2
Lipid metabolism	HPGD
Lipid metabolism	HPGDS
Lipid metabolism	HSD11B1
Lipid metabolism	HSD11B2
Lipid metabolism	HSD17B1
Lipid metabolism	HSD17B10
Lipid metabolism	HSD17B14
Lipid metabolism	HSD17B4
Lipid metabolism	HSD17B6
Lipid metabolism	HSD17B8
Lipid metabolism	HSD3B1
Lipid metabolism	HTD2
Lipid metabolism	IDI1
Lipid metabolism	IDI2
Lipid metabolism	ILVBL
Lipid metabolism	INSIG1
Lipid metabolism	INSIG2
Lipid metabolism	IP6K2
Lipid metabolism	IPMK
Lipid metabolism	ISYNA1
Lipid metabolism	IVD
Lipid metabolism	KDSR
Lipid metabolism	LBR
Lipid metabolism	LCAT
Lipid metabolism	LCLAT1
Lipid metabolism	LDLR
Lipid metabolism	LDLRAP1
Lipid metabolism	LIMA1
Lipid metabolism	LIPE
Lipid metabolism	LPCAT1
Lipid metabolism	LPCAT2
Lipid metabolism	LPCAT3
Lipid metabolism	LPCAT4
Lipid metabolism	LPGAT1
Lipid metabolism	LPIN1
Lipid metabolism	LPIN2
Lipid metabolism	LPIN3
Lipid metabolism	LSS
Lipid metabolism	LYPLA1
Lipid metabolism	LYPLA2
Lipid metabolism	MBLAC2
Lipid metabolism	MBOAT1
Lipid metabolism	MBOAT2
Lipid metabolism	MBOAT7
Lipid metabolism	MBTPS1
Lipid metabolism	MBTPS2
Lipid metabolism	MCAT
Lipid metabolism	MECR
Lipid metabolism	MGLL
Lipid metabolism	MLYCD
Lipid metabolism	MORC2
Lipid metabolism	MSMO1
Lipid metabolism	MVD
Lipid metabolism	MVK
Lipid metabolism	NAAA
Lipid metabolism	NAPEPLD
Lipid metabolism	NDUFAB1
Lipid metabolism	NFE2L1
Lipid metabolism	NPC1
Lipid metabolism	NPC1L1
Lipid metabolism	NPC2
Lipid metabolism	NSDHL
Lipid metabolism	OLAH
Lipid metabolism	OXSM
Lipid metabolism	PCSK9
Lipid metabolism	PCYT1A
Lipid metabolism	PCYT1B
Lipid metabolism	PCYT2
Lipid metabolism	PECR
Lipid metabolism	PEMT
Lipid metabolism	PGS1
Lipid metabolism	PISD
Lipid metabolism	PLA2G10
Lipid metabolism	PLA2G15
Lipid metabolism	PLA2G1B
Lipid metabolism	PLA2G2A
Lipid metabolism	PLA2G2E
Lipid metabolism	PLA2G3
Lipid metabolism	PLA2G4A
Lipid metabolism	PLA2G4C
Lipid metabolism	PLA2G4F
Lipid metabolism	PLA2G5
Lipid metabolism	PLA2G6
Lipid metabolism	PLA2G7
Lipid metabolism	PLB1
Lipid metabolism	PMVK
Lipid metabolism	PNPLA3
Lipid metabolism	PRKAA1
Lipid metabolism	PRKAA2
Lipid metabolism	PRKAB1
Lipid metabolism	PRKAB2
Lipid metabolism	PRKAG1
Lipid metabolism	PRKAG2
Lipid metabolism	PRKAG3
Lipid metabolism	PRXL2B
Lipid metabolism	PSAP
Lipid metabolism	PSAPL1
Lipid metabolism	PTDSS1
Lipid metabolism	PTDSS2
Lipid metabolism	PTGDS
Lipid metabolism	PTGES
Lipid metabolism	PTGES2
Lipid metabolism	PTGES3
Lipid metabolism	PTGIS
Lipid metabolism	PTGR1
Lipid metabolism	PTGS1
Lipid metabolism	PTGS2
Lipid metabolism	PTPMT1
Lipid metabolism	PTPRN2
Lipid metabolism	RDH16
Lipid metabolism	RDH5
Lipid metabolism	SAMD8
Lipid metabolism	SC5D
Lipid metabolism	SCAP
Lipid metabolism	SCD
Lipid metabolism	SCD5
Lipid metabolism	SELENOI
Lipid metabolism	SERAC1
Lipid metabolism	SERINC1
Lipid metabolism	SERINC4
Lipid metabolism	SERINC5
Lipid metabolism	SGMS1
Lipid metabolism	SGMS2
Lipid metabolism	SGPL1
Lipid metabolism	SLC22A24
Lipid metabolism	SLC27A1
Lipid metabolism	SLC27A2
Lipid metabolism	SLC27A3
Lipid metabolism	SLC27A4
Lipid metabolism	SLC27A5
Lipid metabolism	SLC27A6
Lipid metabolism	SMPD2
Lipid metabolism	SMPD3
Lipid metabolism	SOAT1
Lipid metabolism	SOAT2
Lipid metabolism	SPTLC1
Lipid metabolism	SPTLC2
Lipid metabolism	SPTLC3
Lipid metabolism	SPTSSA
Lipid metabolism	SPTSSB
Lipid metabolism	SQLE
Lipid metabolism	SREBF1
Lipid metabolism	SREBF2
Lipid metabolism	ST8SIA1
Lipid metabolism	STS
Lipid metabolism	SULT1A1
Lipid metabolism	SULT1A2
Lipid metabolism	SULT1A3
Lipid metabolism	SULT1A4
Lipid metabolism	SULT2A1
Lipid metabolism	SULT2B1
Lipid metabolism	SULT4A1
Lipid metabolism	TAMM41
Lipid metabolism	TBXAS1
Lipid metabolism	TECR
Lipid metabolism	THEM4
Lipid metabolism	THEM5
Lipid metabolism	TM7SF2
Lipid metabolism	UGCG
Lipid metabolism	UGT2B15
Lipid metabolism	UGT2B17
Lipid metabolism	UGT2B7
Lipid metabolism	UGT8
Lipid metabolism	VLDLR
Ribosomal proteins	RPL22
Ribosomal proteins	RPL11
Ribosomal proteins	RPS8
Ribosomal proteins	RPL5
Ribosomal proteins	RPS27
Ribosomal proteins	RPS7
Ribosomal proteins	RPS27A
Ribosomal proteins	RPL31
Ribosomal proteins	RPL37A
Ribosomal proteins	RPL32
Ribosomal proteins	RPL15
Ribosomal proteins	RPSA
Ribosomal proteins	RPL14
Ribosomal proteins	RPL29
Ribosomal proteins	RPL24
Ribosomal proteins	RPL22L1
Ribosomal proteins	RPL39L
Ribosomal proteins	RPL35A
Ribosomal proteins	RPL9
Ribosomal proteins	RPL34
Ribosomal proteins	RPS3A
Ribosomal proteins	RPL37
Ribosomal proteins	RPS23
Ribosomal proteins	RPS14
Ribosomal proteins	RPL26L1
Ribosomal proteins	RPS18
Ribosomal proteins	RPS10
Ribosomal proteins	RPL10A
Ribosomal proteins	RPL7L1
Ribosomal proteins	RPS12
Ribosomal proteins	RPS20
Ribosomal proteins	RPL7
Ribosomal proteins	RPL30
Ribosomal proteins	RPL8
Ribosomal proteins	RPS6
Ribosomal proteins	RPL35
Ribosomal proteins	RPL12
Ribosomal proteins	RPL7A
Ribosomal proteins	RPS24
Ribosomal proteins	RPLP2
Ribosomal proteins	RPL27A
Ribosomal proteins	RPS13
Ribosomal proteins	RPS3
Ribosomal proteins	RPS25
Ribosomal proteins	RPS26
Ribosomal proteins	RPL41
Ribosomal proteins	RPL6
Ribosomal proteins	RPLP0
Ribosomal proteins	RPL21
Ribosomal proteins	RPL10L
Ribosomal proteins	RPS29
Ribosomal proteins	RPS27L
Ribosomal proteins	RPL4
Ribosomal proteins	RPLP1
Ribosomal proteins	RPS17
Ribosomal proteins	RPL3L
Ribosomal proteins	RPS2
Ribosomal proteins	RPS15A
Ribosomal proteins	RPL13
Ribosomal proteins	RPL26
Ribosomal proteins	RPL23A
Ribosomal proteins	RPL23
Ribosomal proteins	RPL19
Ribosomal proteins	RPL27
Ribosomal proteins	RPL38
Ribosomal proteins	RPL17
Ribosomal proteins	RPS15
Ribosomal proteins	RPL36
Ribosomal proteins	RPS28
Ribosomal proteins	RPL18A
Ribosomal proteins	RPS16
Ribosomal proteins	RPS19
Ribosomal proteins	RPL18
Ribosomal proteins	RPL13A
Ribosomal proteins	RPS11
Ribosomal proteins	RPS9
Ribosomal proteins	RPL28
Ribosomal proteins	RPS5
Ribosomal proteins	RPS21
Ribosomal proteins	RPL3
Ribosomal proteins	RPS4X
Ribosomal proteins	RPL36A
Ribosomal proteins	RPL39
Ribosomal proteins	RPL10
Ribosomal proteins	RPS4Y1
Ribosomal proteins	RPS4Y2
Translation factors	EIF4G3
Translation factors	EIF3I
Translation factors	EIF2B3
Translation factors	EIF2D
Translation factors	EIF2B4
Translation factors	EIF5B
Translation factors	EEF1B2
Translation factors	EIF4E2
Translation factors	EIF1B
Translation factors	EIF4E3
Translation factors	EIF2A
Translation factors	EIF5A2
Translation factors	EIF2B5
Translation factors	EIF4G1
Translation factors	EIF4A2
Translation factors	EIF4E
Translation factors	ETF1
Translation factors	EIF4E1B
Translation factors	EEF1E1
Translation factors	EEF1A1
Translation factors	EIF3B
Translation factors	EIF4H
Translation factors	EIF3E
Translation factors	EIF3H
Translation factors	EEF1D
Translation factors	EIF3A
Translation factors	EIF3F
Translation factors	EIF4G2
Translation factors	EIF3M
Translation factors	EEF1G
Translation factors	EIF2S3B
Translation factors	EIF4B
Translation factors	EIF2B1
Translation factors	EIF2S1
Translation factors	EIF2B2
Translation factors	EIF5
Translation factors	EIF3J
Translation factors	EEF2K
Translation factors	EIF3CL
Translation factors	EIF3C
Translation factors	EIF5A
Translation factors	EIF4A1
Translation factors	EIF1
Translation factors	EIF4A3
Translation factors	EEF2
Translation factors	EIF3G
Translation factors	EIF3K
Translation factors	EIF2S2
Translation factors	EIF6
Translation factors	EEF1A2
Translation factors	EIF3D
Translation factors	EIF3L
Translation factors	EIF2S3
Transcription machinery	CCNC
Transcription machinery	GTF2A1
Transcription machinery	GTF2A1L
Transcription machinery	GTF2A2
Transcription machinery	GTF2B
Transcription machinery	GTF2E1
Transcription machinery	GTF2E2
Transcription machinery	GTF2F1
Transcription machinery	GTF2F2
Transcription machinery	GTF2H1
Transcription machinery	GTF2H2
Transcription machinery	GTF2H2C
Transcription machinery	GTF2H3
Transcription machinery	GTF2H4
Transcription machinery	GTF2H5
Transcription machinery	GTF2I
Transcription machinery	MED1
Transcription machinery	MED10
Transcription machinery	MED11
Transcription machinery	MED12
Transcription machinery	MED12L
Transcription machinery	MED13
Transcription machinery	MED13L
Transcription machinery	MED14
Transcription machinery	MED15
Transcription machinery	MED16
Transcription machinery	MED17
Transcription machinery	MED18
Transcription machinery	MED19
Transcription machinery	MED20
Transcription machinery	MED21
Transcription machinery	MED22
Transcription machinery	MED23
Transcription machinery	MED24
Transcription machinery	MED25
Transcription machinery	MED26
Transcription machinery	MED27
Transcription machinery	MED28
Transcription machinery	MED29
Transcription machinery	MED30
Transcription machinery	MED31
Transcription machinery	MED4
Transcription machinery	MED6
Transcription machinery	MED7
Transcription machinery	MED8
Transcription machinery	MED9
Transcription machinery	MEDAG
Transcription machinery	POLR2A
Transcription machinery	POLR2B
Transcription machinery	POLR2C
Transcription machinery	POLR2D
Transcription machinery	POLR2E
Transcription machinery	POLR2F
Transcription machinery	POLR2G
Transcription machinery	POLR2H
Transcription machinery	POLR2I
Transcription machinery	POLR2J
Transcription machinery	POLR2J2
Transcription machinery	POLR2J3
Transcription machinery	POLR2K
Transcription machinery	POLR2L
Transcription machinery	POLR2M
Ubiquitination-E3-RING-Single	AMFR
Ubiquitination-E3-RING-Single	BARD1
Ubiquitination-E3-RING-Single	BFAR
Ubiquitination-E3-RING-Single	BIRC2
Ubiquitination-E3-RING-Single	BIRC3
Ubiquitination-E3-RING-Single	BIRC7
Ubiquitination-E3-RING-Single	BMI1
Ubiquitination-E3-RING-Single	BRAP
Ubiquitination-E3-RING-Single	CBL
Ubiquitination-E3-RING-Single	CBLB
Ubiquitination-E3-RING-Single	CBLC
Ubiquitination-E3-RING-Single	CBLL1
Ubiquitination-E3-RING-Single	CCNB1IP1
Ubiquitination-E3-RING-Single	CHFR
Ubiquitination-E3-RING-Single	CNOT4
Ubiquitination-E3-RING-Single	DTX1
Ubiquitination-E3-RING-Single	DTX3L
Ubiquitination-E3-RING-Single	DTX4
Ubiquitination-E3-RING-Single	DZIP3
Ubiquitination-E3-RING-Single	FANCL
Ubiquitination-E3-RING-Single	HLTF
Ubiquitination-E3-RING-Single	LNX1
Ubiquitination-E3-RING-Single	LRSAM1
Ubiquitination-E3-RING-Single	MAP3K1
Ubiquitination-E3-RING-Single	MDM2
Ubiquitination-E3-RING-Single	MDM4
Ubiquitination-E3-RING-Single	MGRN1
Ubiquitination-E3-RING-Single	MIB1
Ubiquitination-E3-RING-Single	MIB2
Ubiquitination-E3-RING-Single	MKRN1
Ubiquitination-E3-RING-Single	MPG
Ubiquitination-E3-RING-Single	MSL2
Ubiquitination-E3-RING-Single	MUL1
Ubiquitination-E3-RING-Single	MYCBP2
Ubiquitination-E3-RING-Single	MYLIP
Ubiquitination-E3-RING-Single	NEURL1
Ubiquitination-E3-RING-Single	NEURL1B
Ubiquitination-E3-RING-Single	NHLRC1
Ubiquitination-E3-RING-Single	OSTM1
Ubiquitination-E3-RING-Single	PCGF1
Ubiquitination-E3-RING-Single	PDLIM2
Ubiquitination-E3-RING-Single	PDZRN3
Ubiquitination-E3-RING-Single	PELI1
Ubiquitination-E3-RING-Single	PELI3
Ubiquitination-E3-RING-Single	PEX10
Ubiquitination-E3-RING-Single	PEX12
Ubiquitination-E3-RING-Single	PIAS2
Ubiquitination-E3-RING-Single	PIAS4
Ubiquitination-E3-RING-Single	PJA1
Ubiquitination-E3-RING-Single	PJA2
Ubiquitination-E3-RING-Single	RAG1
Ubiquitination-E3-RING-Single	RBBP6
Ubiquitination-E3-RING-Single	RBCK1
Ubiquitination-E3-RING-Single	RC3H1
Ubiquitination-E3-RING-Single	RCHY1
Ubiquitination-E3-RING-Single	RFFL
Ubiquitination-E3-RING-Single	RFPL4A
Ubiquitination-E3-RING-Single	RFWD3
Ubiquitination-E3-RING-Single	RING1
Ubiquitination-E3-RING-Single	RLIM
Ubiquitination-E3-RING-Single	RNF11
Ubiquitination-E3-RING-Single	RNF111
Ubiquitination-E3-RING-Single	RNF115
Ubiquitination-E3-RING-Single	RNF125
Ubiquitination-E3-RING-Single	RNF126
Ubiquitination-E3-RING-Single	RNF128
Ubiquitination-E3-RING-Single	RNF13
Ubiquitination-E3-RING-Single	RNF130
Ubiquitination-E3-RING-Single	RNF135
Ubiquitination-E3-RING-Single	RNF138
Ubiquitination-E3-RING-Single	RNF139
Ubiquitination-E3-RING-Single	RNF146
Ubiquitination-E3-RING-Single	RNF149
Ubiquitination-E3-RING-Single	RNF152
Ubiquitination-E3-RING-Single	RNF167
Ubiquitination-E3-RING-Single	RNF168
Ubiquitination-E3-RING-Single	RNF170
Ubiquitination-E3-RING-Single	RNF180
Ubiquitination-E3-RING-Single	RNF181
Ubiquitination-E3-RING-Single	RNF182
Ubiquitination-E3-RING-Single	RNF183
Ubiquitination-E3-RING-Single	RNF185
Ubiquitination-E3-RING-Single	RNF19B
Ubiquitination-E3-RING-Single	RNF220
Ubiquitination-E3-RING-Single	RNF25
Ubiquitination-E3-RING-Single	RNF26
Ubiquitination-E3-RING-Single	RNF34
Ubiquitination-E3-RING-Single	RNF38
Ubiquitination-E3-RING-Single	RNF4
Ubiquitination-E3-RING-Single	RNF41
Ubiquitination-E3-RING-Single	RNF43
Ubiquitination-E3-RING-Single	RNF5
Ubiquitination-E3-RING-Single	RNF6
Ubiquitination-E3-RING-Single	RNF8
Ubiquitination-E3-RING-Single	SH3RF1
Ubiquitination-E3-RING-Single	SHPRH
Ubiquitination-E3-RING-Single	SIAH1
Ubiquitination-E3-RING-Single	SIAH2
Ubiquitination-E3-RING-Single	SYVN1
Ubiquitination-E3-RING-Single	TANK
Ubiquitination-E3-RING-Single	TOPORS
Ubiquitination-E3-RING-Single	TRAF6
Ubiquitination-E3-RING-Single	TRAF7
Ubiquitination-E3-RING-Single	TRIM11
Ubiquitination-E3-RING-Single	TRIM13
Ubiquitination-E3-RING-Single	TRIM17
Ubiquitination-E3-RING-Single	TRIM2
Ubiquitination-E3-RING-Single	TRIM22
Ubiquitination-E3-RING-Single	TRIM23
Ubiquitination-E3-RING-Single	TRIM24
Ubiquitination-E3-RING-Single	TRIM25
Ubiquitination-E3-RING-Single	TRIM26
Ubiquitination-E3-RING-Single	TRIM27
Ubiquitination-E3-RING-Single	TRIM28
Ubiquitination-E3-RING-Single	TRIM3
Ubiquitination-E3-RING-Single	TRIM31
Ubiquitination-E3-RING-Single	TRIM32
Ubiquitination-E3-RING-Single	TRIM33
Ubiquitination-E3-RING-Single	TRIM36
Ubiquitination-E3-RING-Single	TRIM37
Ubiquitination-E3-RING-Single	TRIM38
Ubiquitination-E3-RING-Single	TRIM39
Ubiquitination-E3-RING-Single	TRIM41
Ubiquitination-E3-RING-Single	TRIM5
Ubiquitination-E3-RING-Single	TRIM56
Ubiquitination-E3-RING-Single	TRIM58
Ubiquitination-E3-RING-Single	TRIM59
Ubiquitination-E3-RING-Single	TRIM62
Ubiquitination-E3-RING-Single	TRIM63
Ubiquitination-E3-RING-Single	TRIM65
Ubiquitination-E3-RING-Single	TRIM71
Ubiquitination-E3-RING-Single	TRIM8
Ubiquitination-E3-RING-Single	TRIM9
Ubiquitination-E3-RING-Single	TTC3
Ubiquitination-E3-RING-Single	UBR1
Ubiquitination-E3-RING-Single	UBR2
Ubiquitination-E3-RING-Single	UHRF1
Ubiquitination-E3-RING-Single	UHRF2
Ubiquitination-E3-RING-Single	VPS18
Ubiquitination-E3-RING-Single	XIAP
Ubiquitination-E3-RING-Single	ZNRF1
Ubiquitination-E3-RING-Single	ZSWIM2
Ubiquitination-E3-HECT-NEDD4	HECW1
Ubiquitination-E3-HECT-NEDD4	HECW2
Ubiquitination-E3-HECT-NEDD4	ITCH
Ubiquitination-E3-HECT-NEDD4	NEDD4
Ubiquitination-E3-HECT-NEDD4	NEDD4L
Ubiquitination-E3-HECT-NEDD4	SMURF1
Ubiquitination-E3-HECT-NEDD4	SMURF2
Ubiquitination-E3-HECT-NEDD4	WWP1
Ubiquitination-E3-HECT-NEDD4	WWP2
Ubiquitination-E3-HECT-Other	HACE1
Ubiquitination-E3-HECT-Other	HECTD1
Ubiquitination-E3-HECT-Other	HECTD2
Ubiquitination-E3-HECT-Other	HECTD3
Ubiquitination-E3-HECT-Other	HUWE1
Ubiquitination-E3-HECT-Other	TRIP12
Ubiquitination-E3-HECT-Other	UBE3A
Ubiquitination-E3-HECT-Other	UBE3C
Ubiquitination-E3-HECT-Other	UBR5
Ubiquitination-E3-HECT-HERC	HERC1
Ubiquitination-E3-HECT-HERC	HERC2
Ubiquitination-E3-HECT-HERC	HERC5
Ubiquitination-E3-UBOX	NOSIP
Ubiquitination-E3-UBOX	PRPF19
Ubiquitination-E3-UBOX	STUB1
Ubiquitination-E3-UBOX	TRAF3IP2
Ubiquitination-E3-UBOX	UBE4B
Ubiquitination-E3-RBR	ARIH2
Ubiquitination-E3-RBR	PRKN
Ubiquitination-E3-RBR	RNF14
Ubiquitination-E3-RBR	RNF144A
Ubiquitination-E3-RBR	RNF144B
Ubiquitination-E3-RBR	RNF19A
Ubiquitination-E3-RBR	RNF216
Ubiquitination-E3-RBR	RNF31
Ubiquitination-E3-RING-Complex-APC	ANAPC1
Ubiquitination-E3-RING-Complex-APC	ANAPC10
Ubiquitination-E3-RING-Complex-APC	ANAPC11
Ubiquitination-E3-RING-Complex-APC	ANAPC2
Ubiquitination-E3-RING-Complex-APC	ANAPC7
Ubiquitination-E3-RING-Complex-APC	CDC20
Ubiquitination-E3-RING-Complex-APC	CDC27
Ubiquitination-E3-RING-Complex-APC	CDH1
Ubiquitination-E3-RING-Complex-APC	FZR1
Ubiquitination-E3-RING-Complex-CRLs-BCR	GAN
Ubiquitination-E3-RING-Complex-CRLs-BCR	KCTD10
Ubiquitination-E3-RING-Complex-CRLs-BCR	KCTD11
Ubiquitination-E3-RING-Complex-CRLs-BCR	KCTD13
Ubiquitination-E3-RING-Complex-CRLs-BCR	KEAP1
Ubiquitination-E3-RING-Complex-CRLs-BCR	KLHL11
Ubiquitination-E3-RING-Complex-CRLs-BCR	KLHL12
Ubiquitination-E3-RING-Complex-CRLs-BCR	KLHL13
Ubiquitination-E3-RING-Complex-CRLs-BCR	KLHL17
Ubiquitination-E3-RING-Complex-CRLs-BCR	KLHL18
Ubiquitination-E3-RING-Complex-CRLs-BCR	KLHL2
Ubiquitination-E3-RING-Complex-CRLs-BCR	KLHL20
Ubiquitination-E3-RING-Complex-CRLs-BCR	KLHL21
Ubiquitination-E3-RING-Complex-CRLs-BCR	KLHL22
Ubiquitination-E3-RING-Complex-CRLs-BCR	KLHL25
Ubiquitination-E3-RING-Complex-CRLs-BCR	KLHL3
Ubiquitination-E3-RING-Complex-CRLs-BCR	KLHL40
Ubiquitination-E3-RING-Complex-CRLs-BCR	KLHL42
Ubiquitination-E3-RING-Complex-CRLs-BCR	KLHL7
Ubiquitination-E3-RING-Complex-CRLs-BCR	KLHL8
Ubiquitination-E3-RING-Complex-CRLs-BCR	KLHL9
Ubiquitination-E3-RING-Complex-CRLs-BCR	SPOP
Ubiquitination-E3-RING-Complex-CRLs-BCR	TNFAIP1
Ubiquitination-E3-RING-Complex-CRLs-DCX	CRBN
Ubiquitination-E3-RING-Complex-CRLs-DCX	CUL4A
Ubiquitination-E3-RING-Complex-CRLs-DCX	DCAF1
Ubiquitination-E3-RING-Complex-CRLs-DCX	DCAF11
Ubiquitination-E3-RING-Complex-CRLs-DCX	DCAF12
Ubiquitination-E3-RING-Complex-CRLs-DCX	DCAF15
Ubiquitination-E3-RING-Complex-CRLs-DCX	DCAF4
Ubiquitination-E3-RING-Complex-CRLs-DCX	DDB1
Ubiquitination-E3-RING-Complex-CRLs-DCX	DDB2
Ubiquitination-E3-RING-Complex-CRLs-DCX	DET1
Ubiquitination-E3-RING-Complex-CRLs-DCX	DTL
Ubiquitination-E3-RING-Complex-CRLs-DCX	ERCC8
Ubiquitination-E3-RING-Complex-CRLs-DCX	FBXW5
Ubiquitination-E3-RING-Complex-CRLs-DCX	TRPC4AP
Ubiquitination-E3-RING-Complex-CRLs-SCF	BTRC
Ubiquitination-E3-RING-Complex-CRLs-SCF	CCNF
Ubiquitination-E3-RING-Complex-CRLs-SCF	CDCA3
Ubiquitination-E3-RING-Complex-CRLs-SCF	CUL1
Ubiquitination-E3-RING-Complex-CRLs-SCF	FBH1
Ubiquitination-E3-RING-Complex-CRLs-SCF	FBXL12
Ubiquitination-E3-RING-Complex-CRLs-SCF	FBXL14
Ubiquitination-E3-RING-Complex-CRLs-SCF	FBXL15
Ubiquitination-E3-RING-Complex-CRLs-SCF	FBXL17
Ubiquitination-E3-RING-Complex-CRLs-SCF	FBXL18
Ubiquitination-E3-RING-Complex-CRLs-SCF	FBXL19
Ubiquitination-E3-RING-Complex-CRLs-SCF	FBXL2
Ubiquitination-E3-RING-Complex-CRLs-SCF	FBXL22
Ubiquitination-E3-RING-Complex-CRLs-SCF	FBXL3
Ubiquitination-E3-RING-Complex-CRLs-SCF	FBXL5
Ubiquitination-E3-RING-Complex-CRLs-SCF	FBXL7
Ubiquitination-E3-RING-Complex-CRLs-SCF	FBXO10
Ubiquitination-E3-RING-Complex-CRLs-SCF	FBXO11
Ubiquitination-E3-RING-Complex-CRLs-SCF	FBXO15
Ubiquitination-E3-RING-Complex-CRLs-SCF	FBXO2
Ubiquitination-E3-RING-Complex-CRLs-SCF	FBXO21
Ubiquitination-E3-RING-Complex-CRLs-SCF	FBXO22
Ubiquitination-E3-RING-Complex-CRLs-SCF	FBXO25
Ubiquitination-E3-RING-Complex-CRLs-SCF	FBXO27
Ubiquitination-E3-RING-Complex-CRLs-SCF	FBXO3
Ubiquitination-E3-RING-Complex-CRLs-SCF	FBXO31
Ubiquitination-E3-RING-Complex-CRLs-SCF	FBXO32
Ubiquitination-E3-RING-Complex-CRLs-SCF	FBXO33
Ubiquitination-E3-RING-Complex-CRLs-SCF	FBXO34
Ubiquitination-E3-RING-Complex-CRLs-SCF	FBXO4
Ubiquitination-E3-RING-Complex-CRLs-SCF	FBXO40
Ubiquitination-E3-RING-Complex-CRLs-SCF	FBXO42
Ubiquitination-E3-RING-Complex-CRLs-SCF	FBXO44
Ubiquitination-E3-RING-Complex-CRLs-SCF	FBXO45
Ubiquitination-E3-RING-Complex-CRLs-SCF	FBXO6
Ubiquitination-E3-RING-Complex-CRLs-SCF	FBXO7
Ubiquitination-E3-RING-Complex-CRLs-SCF	FBXO9
Ubiquitination-E3-RING-Complex-CRLs-SCF	FBXW10
Ubiquitination-E3-RING-Complex-CRLs-SCF	FBXW11
Ubiquitination-E3-RING-Complex-CRLs-SCF	FBXW12
Ubiquitination-E3-RING-Complex-CRLs-SCF	FBXW2
Ubiquitination-E3-RING-Complex-CRLs-SCF	FBXW5
Ubiquitination-E3-RING-Complex-CRLs-SCF	FBXW7
Ubiquitination-E3-RING-Complex-CRLs-SCF	KDM2B
Ubiquitination-E3-RING-Complex-CRLs-SCF	RBX1
Ubiquitination-E3-RING-Complex-CRLs-SCF	SKP1
Ubiquitination-E3-RING-Complex-CRLs-SCF	SKP2
Ubiquitination-E3-RING-Complex-CRLs-SCF	TRIM21
Ubiquitination-E3-RING-Complex-CRLs-SCF	ZC3HC1
Ubiquitination-E3-RING-Complex-CRLs-ECS	ARIH2
Ubiquitination-E3-RING-Complex-CRLs-ECS	ASB11
Ubiquitination-E3-RING-Complex-CRLs-ECS	ASB2
Ubiquitination-E3-RING-Complex-CRLs-ECS	ASB3
Ubiquitination-E3-RING-Complex-CRLs-ECS	ASB4
Ubiquitination-E3-RING-Complex-CRLs-ECS	ASB9
Ubiquitination-E3-RING-Complex-CRLs-ECS	CISH
Ubiquitination-E3-RING-Complex-CRLs-ECS	CUL5
Ubiquitination-E3-RING-Complex-CRLs-ECS	NEURL2
Ubiquitination-E3-RING-Complex-CRLs-ECS	SOCS1
Ubiquitination-E3-RING-Complex-CRLs-ECS	SOCS2
Ubiquitination-E3-RING-Complex-CRLs-ECS	SOCS3
Ubiquitination-E3-RING-Complex-CRLs-ECS	SOCS4
Ubiquitination-E3-RING-Complex-CRLs-ECS	SOCS5
Ubiquitination-E3-RING-Complex-CRLs-ECS	SPSB2
Ubiquitination-E3-RING-Complex-CRLs-ECS	VHL
Ubiquitination-E3-RING-Complex-CRLs-ECS	WSB1
Ubiquitination-E3-RING-Complex-Other	APC
Ubiquitination-E3-RING-Complex-Other	ARID1B
Ubiquitination-E3-RING-Complex-Other	ARIH1
Ubiquitination-E3-RING-Complex-Other	BMI1
Ubiquitination-E3-RING-Complex-Other	BRCA1
Ubiquitination-E3-RING-Complex-Other	CACYBP
Ubiquitination-E3-RING-Complex-Other	CUL7
Ubiquitination-E3-RING-Complex-Other	FBXW8
Ubiquitination-E3-RING-Complex-Other	KCTD17
Ubiquitination-E3-RING-Complex-Other	KLHL10
Ubiquitination-E3-RING-Complex-Other	KLHL15
Ubiquitination-E3-RING-Complex-Other	RAD18
Ubiquitination-E3-RING-Complex-Other	RICTOR
Ubiquitination-E3-RING-Complex-Other	RNF123
Ubiquitination-E3-RING-Complex-Other	RNF2
Ubiquitination-E3-RING-Complex-Other	RNF20
Ubiquitination-E3-RING-Complex-Other	RNF40
Ubiquitination-E3-RING-Complex-Other	SIAH1
Ubiquitination-E3-RING-Complex-Other	SKP1
Ubiquitination-E3-RING-Complex-Other	TBL1X
Ubiquitination-E3-RING-Complex-Other	TRAF2
Ubiquitination-E3-RING-Complex-Other	TRAF3
Ubiquitination-E3-Uncategorized	AHR
Ubiquitination-E3-Uncategorized	AMBRA1
Ubiquitination-E3-Uncategorized	BIN2
Ubiquitination-E3-Uncategorized	BIRC6
Ubiquitination-E3-Uncategorized	CA11
Ubiquitination-E3-Uncategorized	CARD16
Ubiquitination-E3-Uncategorized	CCAR1
Ubiquitination-E3-Uncategorized	CDC34
Ubiquitination-E3-Uncategorized	CGRRF1
Ubiquitination-E3-Uncategorized	DYRK2
Ubiquitination-E3-Uncategorized	E4F1
Ubiquitination-E3-Uncategorized	EP300
Ubiquitination-E3-Uncategorized	F12
Ubiquitination-E3-Uncategorized	FAF2
Ubiquitination-E3-Uncategorized	FBRS
Ubiquitination-E3-Uncategorized	FBXL4
Ubiquitination-E3-Uncategorized	FBXO28
Ubiquitination-E3-Uncategorized	FBXO5
Ubiquitination-E3-Uncategorized	FBXO8
Ubiquitination-E3-Uncategorized	HEYL
Ubiquitination-E3-Uncategorized	IL17RB
Ubiquitination-E3-Uncategorized	ING4
Ubiquitination-E3-Uncategorized	IRAK1
Ubiquitination-E3-Uncategorized	IRAK4
Ubiquitination-E3-Uncategorized	KLHL24
Ubiquitination-E3-Uncategorized	KLHL31
Ubiquitination-E3-Uncategorized	KLHL41
Ubiquitination-E3-Uncategorized	KLHL6
Ubiquitination-E3-Uncategorized	LHX1
Ubiquitination-E3-Uncategorized	LNX2
Ubiquitination-E3-Uncategorized	MAGEA3
Ubiquitination-E3-Uncategorized	MALT1
Ubiquitination-E3-Uncategorized	MEX3B
Ubiquitination-E3-Uncategorized	NAT10
Ubiquitination-E3-Uncategorized	PAXIP1
Ubiquitination-E3-Uncategorized	PPARA
Ubiquitination-E3-Uncategorized	PPARG
Ubiquitination-E3-Uncategorized	RACK1
Ubiquitination-E3-Uncategorized	RHOBTB1
Ubiquitination-E3-Uncategorized	RHOBTB3
Ubiquitination-E3-Uncategorized	SAG
Ubiquitination-E3-Uncategorized	SARM1
Ubiquitination-E3-Uncategorized	SIVA1
Ubiquitination-E3-Uncategorized	TNFAIP3
Ubiquitination-E3-Uncategorized	TOM1
Ubiquitination-E3-Uncategorized	TRAF4
Ubiquitination-E3-Uncategorized	TRIM49
Ubiquitination-E3-Uncategorized	UBR4
Ubiquitination-E3-Uncategorized	UCHL1
Ubiquitination-E3-Uncategorized	ZFP91
Ubiquitin	UBAP2L
Ubiquitin	UBA7
Ubiquitin	UBA3
Ubiquitin	UBA5
Ubiquitin	UBA6
Ubiquitin	UBA6-AS1
Ubiquitin	UBAP2
Ubiquitin	UBAP1
Ubiquitin	UBAC1
Ubiquitin	UBASH3B
Ubiquitin	UBAC2-AS1
Ubiquitin	UBAC2
Ubiquitin	UBAP1L
Ubiquitin	UBALD1
Ubiquitin	UBALD2
Ubiquitin	UBA52
Ubiquitin	UBA2
Ubiquitin	UBASH3A
Ubiquitin	UBA1
Ubiquitin	UBB
Ubiquitin	UBC
Ubiquitin	RPS27A
Ubiquitination-E1E2	UBB
Ubiquitination-E1E2	UBC
Ubiquitination-E1E2	RPS27A
Ubiquitination-E1E2	NAE1
Ubiquitination-E1E2	SAE1
Ubiquitination-E1E2	ATG7
Ubiquitination-E1E2	UFC1
Ubiquitination-E1E2	BIRC6
Ubiquitination-E1E2	ATG3
Ubiquitination	AHR
Ubiquitination	AMBRA1
Ubiquitination	AMFR
Ubiquitination	ANAPC1
Ubiquitination	ANAPC10
Ubiquitination	ANAPC11
Ubiquitination	ANAPC2
Ubiquitination	ANAPC7
Ubiquitination	APC
Ubiquitination	ARID1B
Ubiquitination	ARIH1
Ubiquitination	ARIH2
Ubiquitination	ASB11
Ubiquitination	ASB2
Ubiquitination	ASB3
Ubiquitination	ASB4
Ubiquitination	ASB9
Ubiquitination	ATG3
Ubiquitination	ATG7
Ubiquitination	BARD1
Ubiquitination	BFAR
Ubiquitination	BIN2
Ubiquitination	BIRC2
Ubiquitination	BIRC3
Ubiquitination	BIRC6
Ubiquitination	BIRC7
Ubiquitination	BMI1
Ubiquitination	BRAP
Ubiquitination	BRCA1
Ubiquitination	BTRC
Ubiquitination	CA11
Ubiquitination	CACYBP
Ubiquitination	CARD16
Ubiquitination	CBL
Ubiquitination	CBLB
Ubiquitination	CBLC
Ubiquitination	CBLL1
Ubiquitination	CCAR1
Ubiquitination	CCNB1IP1
Ubiquitination	CCNF
Ubiquitination	CDC20
Ubiquitination	CDC27
Ubiquitination	CDC34
Ubiquitination	CDCA3
Ubiquitination	CDH1
Ubiquitination	CGRRF1
Ubiquitination	CHFR
Ubiquitination	CISH
Ubiquitination	CNOT4
Ubiquitination	CRBN
Ubiquitination	CUL1
Ubiquitination	CUL4A
Ubiquitination	CUL5
Ubiquitination	CUL7
Ubiquitination	DCAF1
Ubiquitination	DCAF11
Ubiquitination	DCAF12
Ubiquitination	DCAF15
Ubiquitination	DCAF4
Ubiquitination	DDB1
Ubiquitination	DDB2
Ubiquitination	DET1
Ubiquitination	DTL
Ubiquitination	DTX1
Ubiquitination	DTX3L
Ubiquitination	DTX4
Ubiquitination	DYRK2
Ubiquitination	DZIP3
Ubiquitination	E4F1
Ubiquitination	EP300
Ubiquitination	ERCC8
Ubiquitination	F12
Ubiquitination	FAF2
Ubiquitination	FANCL
Ubiquitination	FBH1
Ubiquitination	FBRS
Ubiquitination	FBXL12
Ubiquitination	FBXL14
Ubiquitination	FBXL15
Ubiquitination	FBXL17
Ubiquitination	FBXL18
Ubiquitination	FBXL19
Ubiquitination	FBXL2
Ubiquitination	FBXL22
Ubiquitination	FBXL3
Ubiquitination	FBXL4
Ubiquitination	FBXL5
Ubiquitination	FBXL7
Ubiquitination	FBXO10
Ubiquitination	FBXO11
Ubiquitination	FBXO15
Ubiquitination	FBXO2
Ubiquitination	FBXO21
Ubiquitination	FBXO22
Ubiquitination	FBXO25
Ubiquitination	FBXO27
Ubiquitination	FBXO28
Ubiquitination	FBXO3
Ubiquitination	FBXO31
Ubiquitination	FBXO32
Ubiquitination	FBXO33
Ubiquitination	FBXO34
Ubiquitination	FBXO4
Ubiquitination	FBXO40
Ubiquitination	FBXO42
Ubiquitination	FBXO44
Ubiquitination	FBXO45
Ubiquitination	FBXO5
Ubiquitination	FBXO6
Ubiquitination	FBXO7
Ubiquitination	FBXO8
Ubiquitination	FBXO9
Ubiquitination	FBXW10
Ubiquitination	FBXW11
Ubiquitination	FBXW12
Ubiquitination	FBXW2
Ubiquitination	FBXW5
Ubiquitination	FBXW7
Ubiquitination	FBXW8
Ubiquitination	FZR1
Ubiquitination	GAN
Ubiquitination	HACE1
Ubiquitination	HECTD1
Ubiquitination	HECTD2
Ubiquitination	HECTD3
Ubiquitination	HECW1
Ubiquitination	HECW2
Ubiquitination	HERC1
Ubiquitination	HERC2
Ubiquitination	HERC5
Ubiquitination	HEYL
Ubiquitination	HLTF
Ubiquitination	HUWE1
Ubiquitination	IL17RB
Ubiquitination	ING4
Ubiquitination	IRAK1
Ubiquitination	IRAK4
Ubiquitination	ITCH
Ubiquitination	KCTD10
Ubiquitination	KCTD11
Ubiquitination	KCTD13
Ubiquitination	KCTD17
Ubiquitination	KDM2B
Ubiquitination	KEAP1
Ubiquitination	KLHL10
Ubiquitination	KLHL11
Ubiquitination	KLHL12
Ubiquitination	KLHL13
Ubiquitination	KLHL15
Ubiquitination	KLHL17
Ubiquitination	KLHL18
Ubiquitination	KLHL2
Ubiquitination	KLHL20
Ubiquitination	KLHL21
Ubiquitination	KLHL22
Ubiquitination	KLHL24
Ubiquitination	KLHL25
Ubiquitination	KLHL3
Ubiquitination	KLHL31
Ubiquitination	KLHL40
Ubiquitination	KLHL41
Ubiquitination	KLHL42
Ubiquitination	KLHL6
Ubiquitination	KLHL7
Ubiquitination	KLHL8
Ubiquitination	KLHL9
Ubiquitination	LHX1
Ubiquitination	LNX1
Ubiquitination	LNX2
Ubiquitination	LRSAM1
Ubiquitination	MAGEA3
Ubiquitination	MALT1
Ubiquitination	MAP3K1
Ubiquitination	MDM2
Ubiquitination	MDM4
Ubiquitination	MEX3B
Ubiquitination	MGRN1
Ubiquitination	MIB1
Ubiquitination	MIB2
Ubiquitination	MKRN1
Ubiquitination	MPG
Ubiquitination	MSL2
Ubiquitination	MUL1
Ubiquitination	MYCBP2
Ubiquitination	MYLIP
Ubiquitination	NAE1
Ubiquitination	NAT10
Ubiquitination	NEDD4
Ubiquitination	NEDD4L
Ubiquitination	NEURL1
Ubiquitination	NEURL1B
Ubiquitination	NEURL2
Ubiquitination	NHLRC1
Ubiquitination	NOSIP
Ubiquitination	OSTM1
Ubiquitination	PAXIP1
Ubiquitination	PCGF1
Ubiquitination	PDLIM2
Ubiquitination	PDZRN3
Ubiquitination	PELI1
Ubiquitination	PELI3
Ubiquitination	PEX10
Ubiquitination	PEX12
Ubiquitination	PIAS2
Ubiquitination	PIAS4
Ubiquitination	PJA1
Ubiquitination	PJA2
Ubiquitination	PPARA
Ubiquitination	PPARG
Ubiquitination	PRKN
Ubiquitination	PRPF19
Ubiquitination	RACK1
Ubiquitination	RAD18
Ubiquitination	RAG1
Ubiquitination	RBBP6
Ubiquitination	RBCK1
Ubiquitination	RBX1
Ubiquitination	RC3H1
Ubiquitination	RCHY1
Ubiquitination	RFFL
Ubiquitination	RFPL4A
Ubiquitination	RFWD3
Ubiquitination	RHOBTB1
Ubiquitination	RHOBTB3
Ubiquitination	RICTOR
Ubiquitination	RING1
Ubiquitination	RLIM
Ubiquitination	RNF11
Ubiquitination	RNF111
Ubiquitination	RNF115
Ubiquitination	RNF123
Ubiquitination	RNF125
Ubiquitination	RNF126
Ubiquitination	RNF128
Ubiquitination	RNF13
Ubiquitination	RNF130
Ubiquitination	RNF135
Ubiquitination	RNF138
Ubiquitination	RNF139
Ubiquitination	RNF14
Ubiquitination	RNF144A
Ubiquitination	RNF144B
Ubiquitination	RNF146
Ubiquitination	RNF149
Ubiquitination	RNF152
Ubiquitination	RNF167
Ubiquitination	RNF168
Ubiquitination	RNF170
Ubiquitination	RNF180
Ubiquitination	RNF181
Ubiquitination	RNF182
Ubiquitination	RNF183
Ubiquitination	RNF185
Ubiquitination	RNF19A
Ubiquitination	RNF19B
Ubiquitination	RNF2
Ubiquitination	RNF20
Ubiquitination	RNF216
Ubiquitination	RNF220
Ubiquitination	RNF25
Ubiquitination	RNF26
Ubiquitination	RNF31
Ubiquitination	RNF34
Ubiquitination	RNF38
Ubiquitination	RNF4
Ubiquitination	RNF40
Ubiquitination	RNF41
Ubiquitination	RNF43
Ubiquitination	RNF5
Ubiquitination	RNF6
Ubiquitination	RNF8
Ubiquitination	RPS27A
Ubiquitination	SAE1
Ubiquitination	SAG
Ubiquitination	SARM1
Ubiquitination	SH3RF1
Ubiquitination	SHPRH
Ubiquitination	SIAH1
Ubiquitination	SIAH2
Ubiquitination	SIVA1
Ubiquitination	SKP1
Ubiquitination	SKP2
Ubiquitination	SMURF1
Ubiquitination	SMURF2
Ubiquitination	SOCS1
Ubiquitination	SOCS2
Ubiquitination	SOCS3
Ubiquitination	SOCS4
Ubiquitination	SOCS5
Ubiquitination	SPOP
Ubiquitination	SPSB2
Ubiquitination	STUB1
Ubiquitination	SYVN1
Ubiquitination	TANK
Ubiquitination	TBL1X
Ubiquitination	TNFAIP1
Ubiquitination	TNFAIP3
Ubiquitination	TOM1
Ubiquitination	TOPORS
Ubiquitination	TRAF2
Ubiquitination	TRAF3
Ubiquitination	TRAF3IP2
Ubiquitination	TRAF4
Ubiquitination	TRAF6
Ubiquitination	TRAF7
Ubiquitination	TRIM11
Ubiquitination	TRIM13
Ubiquitination	TRIM17
Ubiquitination	TRIM2
Ubiquitination	TRIM21
Ubiquitination	TRIM22
Ubiquitination	TRIM23
Ubiquitination	TRIM24
Ubiquitination	TRIM25
Ubiquitination	TRIM26
Ubiquitination	TRIM27
Ubiquitination	TRIM28
Ubiquitination	TRIM3
Ubiquitination	TRIM31
Ubiquitination	TRIM32
Ubiquitination	TRIM33
Ubiquitination	TRIM36
Ubiquitination	TRIM37
Ubiquitination	TRIM38
Ubiquitination	TRIM39
Ubiquitination	TRIM41
Ubiquitination	TRIM49
Ubiquitination	TRIM5
Ubiquitination	TRIM56
Ubiquitination	TRIM58
Ubiquitination	TRIM59
Ubiquitination	TRIM62
Ubiquitination	TRIM63
Ubiquitination	TRIM65
Ubiquitination	TRIM71
Ubiquitination	TRIM8
Ubiquitination	TRIM9
Ubiquitination	TRIP12
Ubiquitination	TRPC4AP
Ubiquitination	TTC3
Ubiquitination	UBA1
Ubiquitination	UBA2
Ubiquitination	UBA3
Ubiquitination	UBA5
Ubiquitination	UBA52
Ubiquitination	UBA6
Ubiquitination	UBA6-AS1
Ubiquitination	UBA7
Ubiquitination	UBAC1
Ubiquitination	UBAC2
Ubiquitination	UBAC2-AS1
Ubiquitination	UBALD1
Ubiquitination	UBALD2
Ubiquitination	UBAP1
Ubiquitination	UBAP1L
Ubiquitination	UBAP2
Ubiquitination	UBAP2L
Ubiquitination	UBASH3A
Ubiquitination	UBASH3B
Ubiquitination	UBB
Ubiquitination	UBC
Ubiquitination	UBE3A
Ubiquitination	UBE3C
Ubiquitination	UBE4B
Ubiquitination	UBR1
Ubiquitination	UBR2
Ubiquitination	UBR4
Ubiquitination	UBR5
Ubiquitination	UCHL1
Ubiquitination	UFC1
Ubiquitination	UHRF1
Ubiquitination	UHRF2
Ubiquitination	VHL
Ubiquitination	VPS18
Ubiquitination	WSB1
Ubiquitination	WWP1
Ubiquitination	WWP2
Ubiquitination	XIAP
Ubiquitination	ZC3HC1
Ubiquitination	ZFP91
Ubiquitination	ZNRF1
Ubiquitination	ZSWIM2
Phosphorylation-TK	AATK
Phosphorylation-TK	ABL1
Phosphorylation-TK	ABL2
Phosphorylation-TK	ALK
Phosphorylation-TK	AXL
Phosphorylation-TK	BLK
Phosphorylation-TK	BMX
Phosphorylation-TK	BTK
Phosphorylation-TK	CSF1R
Phosphorylation-TK	CSK
Phosphorylation-TK	DDR1
Phosphorylation-TK	DDR2
Phosphorylation-TK	EGFR
Phosphorylation-TK	EPHA1
Phosphorylation-TK	EPHA10
Phosphorylation-TK	EPHA2
Phosphorylation-TK	EPHA3
Phosphorylation-TK	EPHA4
Phosphorylation-TK	EPHA5
Phosphorylation-TK	EPHA6
Phosphorylation-TK	EPHA7
Phosphorylation-TK	EPHA8
Phosphorylation-TK	EPHB1
Phosphorylation-TK	EPHB2
Phosphorylation-TK	EPHB3
Phosphorylation-TK	EPHB4
Phosphorylation-TK	EPHB6
Phosphorylation-TK	ERBB2
Phosphorylation-TK	ERBB3
Phosphorylation-TK	ERBB4
Phosphorylation-TK	FER
Phosphorylation-TK	FES
Phosphorylation-TK	FGFR1
Phosphorylation-TK	FGFR2
Phosphorylation-TK	FGFR3
Phosphorylation-TK	FGFR4
Phosphorylation-TK	FGR
Phosphorylation-TK	FLT1
Phosphorylation-TK	FLT3
Phosphorylation-TK	FLT4
Phosphorylation-TK	FRK
Phosphorylation-TK	FYN
Phosphorylation-TK	HCK
Phosphorylation-TK	IGF1R
Phosphorylation-TK	INSR
Phosphorylation-TK	INSRR
Phosphorylation-TK	ITK
Phosphorylation-TK	JAK1
Phosphorylation-TK	JAK2
Phosphorylation-TK	JAK3
Phosphorylation-TK	KDR
Phosphorylation-TK	KIT
Phosphorylation-TK	LCK
Phosphorylation-TK	LMTK2
Phosphorylation-TK	LMTK3
Phosphorylation-TK	LTK
Phosphorylation-TK	LYN
Phosphorylation-TK	MATK
Phosphorylation-TK	MERTK
Phosphorylation-TK	MET
Phosphorylation-TK	MST1R
Phosphorylation-TK	MUSK
Phosphorylation-TK	NTRK1
Phosphorylation-TK	NTRK2
Phosphorylation-TK	NTRK3
Phosphorylation-TK	PDGFRA
Phosphorylation-TK	PDGFRB
Phosphorylation-TK	PTK2
Phosphorylation-TK	PTK2B
Phosphorylation-TK	PTK6
Phosphorylation-TK	PTK7
Phosphorylation-TK	RET
Phosphorylation-TK	ROR1
Phosphorylation-TK	ROR2
Phosphorylation-TK	ROS1
Phosphorylation-TK	RYK
Phosphorylation-TK	SRC
Phosphorylation-TK	SRMS
Phosphorylation-TK	STYK1
Phosphorylation-TK	SYK
Phosphorylation-TK	TEC
Phosphorylation-TK	TEK
Phosphorylation-TK	TIE1
Phosphorylation-TK	TNK1
Phosphorylation-TK	TNK2
Phosphorylation-TK	TXK
Phosphorylation-TK	TYK2
Phosphorylation-TK	TYRO3
Phosphorylation-TK	YES1
Phosphorylation-TK	ZAP70
Phosphorylation-TKL	ACVR1
Phosphorylation-TKL	ACVR1B
Phosphorylation-TKL	ACVR1C
Phosphorylation-TKL	ACVR2A
Phosphorylation-TKL	ACVR2B
Phosphorylation-TKL	ACVRL1
Phosphorylation-TKL	AMHR2
Phosphorylation-TKL	ANKK1
Phosphorylation-TKL	ARAF
Phosphorylation-TKL	BMPR1A
Phosphorylation-TKL	BMPR1B
Phosphorylation-TKL	BMPR2
Phosphorylation-TKL	BRAF
Phosphorylation-TKL	ILK
Phosphorylation-TKL	IRAK1
Phosphorylation-TKL	IRAK2
Phosphorylation-TKL	IRAK3
Phosphorylation-TKL	IRAK4
Phosphorylation-TKL	KSR1
Phosphorylation-TKL	KSR2
Phosphorylation-TKL	LIMK1
Phosphorylation-TKL	LIMK2
Phosphorylation-TKL	LRRK1
Phosphorylation-TKL	LRRK2
Phosphorylation-TKL	MAP3K10
Phosphorylation-TKL	MAP3K11
Phosphorylation-TKL	MAP3K12
Phosphorylation-TKL	MAP3K13
Phosphorylation-TKL	MAP3K7
Phosphorylation-TKL	MAP3K9
Phosphorylation-TKL	MLKL
Phosphorylation-TKL	RAF1
Phosphorylation-TKL	RIPK1
Phosphorylation-TKL	RIPK2
Phosphorylation-TKL	RIPK3
Phosphorylation-TKL	RIPK4
Phosphorylation-TKL	TESK1
Phosphorylation-TKL	TESK2
Phosphorylation-TKL	TGFBR1
Phosphorylation-TKL	TGFBR2
Phosphorylation-TKL	TNNI3K
Phosphorylation-Atypical	ABR
Phosphorylation-Atypical	ADCK1
Phosphorylation-Atypical	ADCK2
Phosphorylation-Atypical	ADCK5
Phosphorylation-Atypical	ALPK1
Phosphorylation-Atypical	ALPK2
Phosphorylation-Atypical	ALPK3
Phosphorylation-Atypical	ATM
Phosphorylation-Atypical	ATR
Phosphorylation-Atypical	BAZ1A
Phosphorylation-Atypical	BAZ1B
Phosphorylation-Atypical	BCKDK
Phosphorylation-Atypical	BCR
Phosphorylation-Atypical	BLVRA
Phosphorylation-Atypical	BRD2
Phosphorylation-Atypical	BRD3
Phosphorylation-Atypical	BRD4
Phosphorylation-Atypical	BRDT
Phosphorylation-Atypical	EEF2K
Phosphorylation-Atypical	FASTK
Phosphorylation-Atypical	MTOR
Phosphorylation-Atypical	PDK1
Phosphorylation-Atypical	PDK2
Phosphorylation-Atypical	PDK3
Phosphorylation-Atypical	PDK4
Phosphorylation-Atypical	PRKDC
Phosphorylation-Atypical	RIOK1
Phosphorylation-Atypical	RIOK2
Phosphorylation-Atypical	RIOK3
Phosphorylation-Atypical	SMG1
Phosphorylation-Atypical	STK19
Phosphorylation-Atypical	TAF1
Phosphorylation-Atypical	TAF1L
Phosphorylation-Atypical	TRIM24
Phosphorylation-Atypical	TRIM28
Phosphorylation-Atypical	TRIM33
Phosphorylation-Atypical	TRIM66
Phosphorylation-Atypical	TRPM6
Phosphorylation-Atypical	TRPM7
Phosphorylation-Atypical	TRRAP
Phosphorylation-CAMK	BRSK1
Phosphorylation-CAMK	BRSK2
Phosphorylation-CAMK	CAMK1
Phosphorylation-CAMK	CAMK1D
Phosphorylation-CAMK	CAMK1G
Phosphorylation-CAMK	CAMK2A
Phosphorylation-CAMK	CAMK2B
Phosphorylation-CAMK	CAMK2D
Phosphorylation-CAMK	CAMK2G
Phosphorylation-CAMK	CAMK4
Phosphorylation-CAMK	CAMKV
Phosphorylation-CAMK	CASK
Phosphorylation-CAMK	CHEK1
Phosphorylation-CAMK	CHEK2
Phosphorylation-CAMK	DAPK1
Phosphorylation-CAMK	DAPK2
Phosphorylation-CAMK	DAPK3
[truncated: 6,499 more rows]

## Sheet: ST7
Gene	Mean Enrichment in affected Sst supertypes	Mean Enrichment in affected Pvalb supertypes
DLGAP1	15.6018	27.0105
TIAM1	16.3772	25.0356
TOX2	17.5318	22.8272
AJAP1	16.7908	21.1968
SHTN1	16.0591	19.5064
NRG3	20.1928	15.3528
PRKCE	18.1137	16.3117
PIP5K1B	14.0461	20.5927
THSD7A	15.2278	18.8265
ELL2	14.2051	19.0184
SORBS2	16.8919	15.2057
KIF26B	13.9367	18.3949
TMEFF2	13.9057	17.8336
SIPA1L1	14.4219	17.1444
BCL11A	16.316	14.6458
MEF2C	16.2249	14.7045
SOX6	12.6816	17.4775
LARGE1	18.8236	11.7327
CDH7	16.0577	12.8994
RASGRF2	14.2213	14.5568
WSCD2	14.1951	14.3452
FAM135B	17.8165	11.1475
KIAA1217	11.2914	17.5617
GRIK3	10.2499	19.0714
LRP1B	19.4189	9.38197
SYTL5	13.1411	13.6637
NTRK2	9.25255	19.1531
CTDSPL	13.9463	12.6034
SMARCA2	20.1915	8.66249
SOX1-OT	12.0274	14.4697
JPH1	11.6111	14.8507
FAM110B	8.98614	18.6947
SOX2-OT	10.3701	15.9934
RPS6KA2	9.19564	17.8738
NLGN1	21.4706	7.43399
ATRNL1	15.1253	10.4644
BCL11B	13.4795	11.5462
RBFOX1	10.74	14.4816
OPCML	8.18102	19.0019
GRIN2A	15.9547	9.70812
BMERB1	8.52701	18.0767
MIR181A1HG	10.2277	15.0425
TLK1	9.73322	15.5257
GALNT2	12.5187	11.9432
NRXN1	14.4886	10.1965
MACROD2	11.5909	12.5562
SCAI	12.1556	11.8116
FAM49A	8.03052	17.0331
RBMS3	13.7488	9.8562
NOTCH2	10.0128	13.4864
REPS2	10.7127	12.108
DTNB	8.16803	15.7015
PRKCB	10.3312	12.3755
NETO2	13.1761	9.57359
CCND2	8.59861	14.5521
LRP8	13.8818	8.90583
PLXNA2	11.795	10.3859
AL121578.3	13.1936	9.2572
KLF12	11.2401	10.8086
AC006148.1	7.77856	15.6135
NF1	10.5965	11.3802
NXPH2	8.9534	13.1973
PCSK5	16.0352	7.21939
GABBR2	10.6672	10.7347
CDKL5	6.66543	16.9264
MSRA	11.0204	10.1712
SLC44A5	7.11211	15.6871
ADGRB3	9.7963	11.3594
ITGB5	12.6163	8.77948
FZD3	6.82795	16.1926
LMO3	10.9044	10.0603
TUSC3	12.2659	8.9373
PTPRE	10.1391	10.7475
NCOA2	13.3936	8.07521
KAZN	8.2466	13.1055
MAF	8.83613	12.1253
ITSN1	10.3808	10.2758
SYNDIG1	8.29874	12.7939
NR2F1-AS1	6.8071	15.5193
KLF3-AS1	6.46542	15.9386
ANTXR1	10.3274	9.96817
CNTNAP5	7.29475	13.8846
ROBO2	7.45803	13.4959
MPPED1	6.2351	16.0726
MRE11	5.78245	17.2042
MYRIP	7.73138	12.76
NF2	6.94723	14.1909
SIPA1L2	5.98091	16.4552
NXPH1	9.19598	10.2085
RIN2	14.6762	6.39524
HIVEP3	10.0599	9.04981
ATP2B2	9.29098	9.78593
SPRED1	10.9678	8.25415
CSRNP3	8.34897	10.7884
RIMBP2	7.88655	11.3712
SOX1	10.0844	8.87047
MEF2C-AS1	9.22673	9.67673
SEC14L1	7.08283	12.5615
SYN2	9.43849	9.36399
VAV2	5.96472	14.7114
LRRTM3	11.7235	7.47465
VAX1	8.08617	10.6621
STAMBPL1	8.17792	10.5209
ADCY2	11.2693	7.52206
WWC2	6.54892	12.8897
TAFA5	7.03187	11.9025
GRK3	4.09479	19.7442
MTUS1	10.3929	7.68369
HCN1	18.2506	4.37351
NMNAT3	8.10651	9.63471
GARNL3	5.81908	13.1562
FAM171B	10.4526	7.32349
SSH2	8.67125	8.73664
RASA1	5.51042	13.4754
CLIP4	7.86061	9.43482
SLC7A8	9.08232	8.10072
TRIM2	8.58017	8.53518
ADAMTS19	12.2958	5.93476
MYO5B	6.42263	11.2447
ETS1	6.41516	11.2181
NOS1	9.48471	7.51544
RAPGEF2	6.7358	10.5324
PRDM2	8.31334	8.49939
CAMK2A	5.5843	12.6315
ZEB1	10.4425	6.75135
ZNF536	14.2856	4.9333
CALB1	10.0476	6.92374
LANCL3	6.84015	10.1409
TTC39C	8.67669	7.98524
ARHGAP21	8.00451	8.64843
AP002833.1	6.80325	10.1409
CABP1	5.90359	11.5464
GRM4	9.09479	7.48635
MGAT5B	6.74636	9.9837
KLF3	5.96726	11.233
SLC6A1	5.74398	11.6397
AP001347.1	6.57338	9.97832
MGAT4A	8.08085	8.10234
GRIP1	9.08181	7.16353
WIPF3	6.31727	10.2948
RBFOX2	6.66147	9.72374
MKX	10.4883	6.15865
TCF4	9.17584	7.0356
MMP17	9.92367	6.45463
RERE	11.3262	5.61962
DAAM1	5.9326	10.7256
NELL2	5.51707	11.5296
HECW1	3.33464	19.0452
PTPRO	5.42556	11.6307
LYST	6.7014	9.38436
PTPRJ	5.52711	11.3685
RHOBTB3	6.50917	9.64052
CNTN4	9.46776	6.60464
ST7	7.65513	8.12737
CYFIP2	7.27545	8.46299
MIRLET7BHG	7.94448	7.72372
GDAP1	6.99714	8.75982
CYTH1	7.61967	8.01699
MPDZ	12.5193	4.85065
TRERF1	5.48971	10.7855
CRYBG3	6.66039	8.84402
SSX2IP	6.59818	8.92733
ADAM22	7.68635	7.53448
AC005753.2	7.51767	7.62005
GALNT18	8.88475	6.42778
ZNF519	5.4901	10.3312
BEND4	6.132	9.19806
TAOK1	5.65925	9.96527
DOCK9	6.7179	8.35251
VGLL4	6.43858	8.70527
CAMK2N1	8.79198	6.35988
MAPK10	4.59639	12.0044
RASGRF2-AS1	7.68352	7.14536
PLS3	5.84842	9.2945
AC104964.1	6.11542	8.86945
HRH1	4.83155	11.2196
AGAP1	5.49926	9.84158
ZNF804A	3.76114	14.3359
ATG7	3.59709	14.9361
TMEM108	16.7642	3.19207
VPS13C	3.50449	15.1197
AC104123.1	6.74439	7.8533
SYT1	2.90505	17.9037
CDC14B	8.12088	6.34816
SKI	6.74145	7.60922
ITGAV	8.8734	5.77915
KSR2	7.77613	6.56076
PLEKHA1	5.68072	8.88373
ETV6	7.7622	6.47445
IL6ST	8.19578	6.11519
CACNA1G	6.1001	8.2088
DIP2B	4.74625	10.5276
NRIP1	7.41448	6.64646
MKLN1	8.92164	5.52349
ME3	10.174	4.81913
CUX2	5.18031	9.45018
ZNF385D	7.87127	6.21591
KCNC1	6.35018	7.6684
RALGPS2	9.33239	5.2094
WASF1	8.99257	5.40332
OSBPL10	7.17041	6.74808
RBFOX3	3.4987	13.8244
HECTD2	5.0786	9.44365
CACNG2	4.16328	11.5185
UBXN2B	5.8226	8.1847
JAK1	8.17625	5.82077
TSPAN14	6.88435	6.89319
AAK1	4.67044	10.1497
C11orf58	6.90536	6.84003
VOPP1	8.15377	5.76548
ICA1	8.15874	5.75152
DECR1	8.95527	5.23241
FRZB	4.852	9.58996
MEF2A	5.92553	7.83899
AMOTL1	3.54562	12.942
ZNF462	5.44818	8.42194
KIAA1211L	6.92511	6.59956
JAK2	11.68	3.89718
SLC9A7	7.14471	6.36734
MAP3K4	6.41086	7.05436
FNDC3B	7.8553	5.71075
SLITRK4	8.3961	5.33912
COL4A1	6.55796	6.75278
KIAA1328	4.57837	9.64575
SIPA1L3	6.45225	6.84282
RMDN2	6.04522	7.28214
EXT1	4.82445	9.11023
SLC8A2	6.00741	7.28162
DOCK3	8.57489	5.08123
ADD3	8.7101	4.95079
SLC23A2	5.82259	7.33351
BCL2	9.1862	4.64483
KAT6B	7.75053	5.48379
SGIP1	5.36286	7.92495
AL078600.1	6.8549	6.17492
AUTS2	2.75284	15.2883
BX842242.1	8.64542	4.81954
HDAC4	7.09153	5.87226
GNAO1	5.01167	8.27626
SOX2	4.62691	8.92394
ACACA	6.59935	6.22254
SESN3	5.11993	7.9641
USP53	6.44371	6.32181
AC073332.1	11.466	3.54004
TULP4	6.36948	6.35508
AC021851.1	6.21672	6.49066
TMEM106B	7.22037	5.54304
PPM1H	8.7947	4.54075
GOLGA4	6.77562	5.84017
CLVS2	6.36277	6.2176
PTPRD	5.93199	6.63685
PDE4D	6.82846	5.75001
C5orf56	4.41322	8.86096
ST6GALNAC3	2.48435	15.584
ESRRG	2.98379	12.9669
EEF2K	3.25353	11.815
OTUD7A	4.3327	8.84136
CAMK1D	8.7309	4.3699
CCSER1	5.36231	7.09633
DGKD	3.52244	10.7562
ST5	6.35327	5.95004
BTBD9	6.25201	6.03627
CRACR2A	4.35717	8.64654
XKR4	4.29366	8.74868
RASAL2	7.92853	4.67906
ZNF608	4.37714	8.45336
TTBK2	4.28008	8.63045
VWC2	3.61176	10.2169
AC103855.2	5.49765	6.70428
CACNA1I	7.09098	5.14533
TPST2	3.59188	10.1458
TMEM161B-AS1	9.52448	3.82511
RCAN1	3.81122	9.52169
CDH12	5.26544	6.87486
SPARCL1	4.70019	7.69754
SH3PXD2A	4.03907	8.93846
TGFB2	5.15551	6.98185
STRBP	5.17817	6.90584
MYO1B	5.07599	7.02837
MAP4K3	6.74683	5.27811
KCNS3	5.40535	6.58376
AK3	9.60216	3.67212
RCBTB2	4.80851	7.32857
CCDC57	4.3021	8.18993
APBA1	2.44915	14.3836
CTNNAL1	9.27549	3.7865
ARHGAP32	4.71948	7.37451
SOX5	5.86218	5.93595
MANBA	4.84586	7.17834
ATP2B1	3.06068	11.3581
VSNL1	5.0853	6.82865
MFHAS1	3.96227	8.74579
NCKAP1	4.64122	7.44933
MATN2	7.22071	4.76179
KCNIP1	6.67556	5.1293
AC040168.1	5.22365	6.52998
AP000943.2	3.05725	11.0015
ARHGAP12	10.361	3.24027
AC104964.3	5.09555	6.57782
PCDH19	4.07642	8.21723
SEZ6	4.03097	8.25857
EYS	3.61529	9.19592
PCBP1-AS1	5.68037	5.83384
PHF20L1	5.57893	5.8696
TTC7B	10.117	3.22508
GDA	6.37811	5.10446
SLC24A4	7.65142	4.25058
AL353746.1	6.12154	5.30761
KCNB1	3.63563	8.86667
SLC49A4	5.37329	5.99491
LRRC4	5.97271	5.37863
MAFB	5.72458	5.60785
PTPRS	2.9253	10.9412
CLVS1	5.71974	5.58917
MTURN	3.07241	10.4015
KIAA0513	5.5048	5.79924
PARP11	6.75203	4.71381
ERC1	10.6939	2.97107
PRKACB	8.01382	3.95078
PRMT8	7.145	4.40408
MPP6	2.35985	13.3083
PPFIA2	6.28162	4.99184
NGF	4.02139	7.73094
ZNF124	3.85209	8.06917
GRIP2	3.64644	8.52305
RORA	3.2297	9.58187
IPCEF1	6.02451	5.12842
BTBD3	4.85136	6.36645
COLGALT2	5.55934	5.51019
PPIP5K2	3.6265	8.4149
WIPF1	4.05922	7.43574
IGSF10	7.07755	4.26177
RABGAP1L	2.1392	14.0552
HERPUD2	4.5625	6.56892
COL4A2	6.57864	4.52746
UBR5	3.88383	7.64739
VLDLR-AS1	5.84759	5.07223
SYT14	7.71888	3.82627
FGF14	3.92254	7.51617
LINC00599	4.22089	6.92453
PARD3	7.61336	3.82198
ITPKB	4.72888	6.13454
ITGB8	6.98642	4.14771
RERG	8.12029	3.55445
RXRA	4.74215	6.05355
LINC01473	4.90887	5.82858
CFAP161	5.24463	5.42402
PLCD3	4.50708	6.31015
ANKRD13A	4.98997	5.68037
SCML2	4.53191	6.24291
NBN	5.56724	5.07778
ABCC8	3.53298	7.99783
ST8SIA5	4.79099	5.83363
LY96	5.28594	5.27517
PKIB	7.79522	3.57302
ZBTB20	5.77333	4.81554
TBC1D5	5.73736	4.84009
TNRC18	4.82262	5.75008
HNMT	7.87963	3.5134
LRRC2	6.89538	4.01406
GPR63	4.20591	6.57064
PAPSS1	3.8253	7.17474
NMNAT2	6.02178	4.5564
CUL1	4.49985	6.01316
SPATA6L	8.57114	3.14188
TBC1D12	5.03786	5.29345
ENTPD3	5.88641	4.51653
PICALM	3.68726	7.19278
ABHD2	5.29313	5.00768
ADGRB1	2.77254	9.50957
ARL15	1.78453	14.7487
ABI1	4.17977	6.28944
RALGAPA2	5.35099	4.90682
GRIA4	5.59633	4.67616
RFPL1S	3.46544	7.5466
NAALADL2	7.93012	3.29715
MERTK	4.89274	5.32404
FAF1	8.11634	3.19851
PGM2L1	2.02513	12.7765
APC	5.49195	4.69945
SLC25A12	4.89705	5.24708
IFI44	3.24367	7.91433
AC104964.4	4.2028	6.07227
CDKN2B-AS1	5.47865	4.63607
STAT4	2.52504	10.0266
PDE2A	4.35732	5.80895
PPEF1	5.22552	4.83102
PITPNC1	9.15122	2.75817
CACNA1A	10.462	2.40795
MAP3K1	4.83412	5.1672
AP001783.1	4.39195	5.67714
NIN	4.48577	5.55757
CLOCK	3.70423	6.72011
AC111006.1	4.6749	5.32424
STOX2	2.72326	9.0665
ABLIM3	3.75268	6.52602
TMEM178B	4.38296	5.58256
EPRS	3.27371	7.38096
ANOS1	6.26489	3.84875
SYTL3	2.8803	8.36954
STK4	4.26443	5.61618
MCUB	9.12938	2.61385
KIAA1671	6.95421	3.42764
KLHL3	4.52924	5.25199
VSTM5	4.36971	5.43903
EXOC4	3.42557	6.93323
MICU3	6.54371	3.61836
MOBP	3.52998	6.67618
USP24	4.11174	5.71393
CACNA1D	8.64144	2.7154
NFIX	2.72608	8.60292
MAPK8	5.87975	3.97516
GABPB2	3.36682	6.92184
GDAP1L1	5.04104	4.61628
SYN3	6.72786	3.45693
FERMT2	6.55264	3.54001
POT1-AS1	3.93292	5.89585
PLXDC1	7.51051	3.06975
INPP5A	3.94781	5.83478
SEPTIN7	3.12663	7.36556
SLC24A3	4.49301	5.11688
RTN1	3.03504	7.57081
GPR135	5.12397	4.4747
CTXND1	3.03116	7.56416
VPS45	2.78348	8.22547
ZNF618	6.64769	3.42474
ARL6	3.96543	5.73733
TMEM132D	1.75877	12.935
YTHDC2	4.18211	5.43678
AL365255.1	3.68911	6.1521
AOX1	5.08557	4.44896
FMNL2	2.0628	10.8841
LINC00354	1.92581	11.631
PIP4P2	5.14076	4.35484
ZMYM2	3.77248	5.92862
MGLL	3.58818	6.21511
PTPRU	5.31162	4.18547
EMB	7.17684	3.07494
DNM2	4.71339	4.67598
PDCD4	2.85721	7.69727
DPY19L2	7.61617	2.88231
COL7A1	7.33171	2.99129
SCLT1	6.55462	3.32609
MAP4K3-DT	3.879	5.61982
TTC21B	6.37878	3.41174
ARL4C	6.95324	3.12591
LINC01122	10.9612	1.96755
DNM3	10.2639	2.0995
SRPK2	4.52182	4.75126
MOB3B	2.69269	7.97539
CXXC4-AS1	4.49841	4.7708
SEPTIN11	2.83082	7.55683
HELLS	3.38176	6.29053
KSR1	2.18889	9.68231
ZNF148	5.59631	3.77812
KIF21A	5.51553	3.81591
ZEB1-AS1	4.69173	4.47964
MED13L	3.60895	5.82223
KANK2	2.36842	8.81863
EIF4G3	3.16689	6.57369
2023-03-04	7.68306	2.70388
PHF14	4.03484	5.12861
NFKB1	3.50311	5.86536
DTWD2	4.0054	5.10651
AL627171.2	2.44972	8.34674
SPATS2	2.16938	9.42405
TARS	5.61261	3.63214
GALNT1	5.11522	3.97315
SH3GL2	7.2871	2.7871
PANK1	6.67657	3.0031
ADAMTS9-AS2	3.87954	5.15315
DMXL1	4.48237	4.4442
MAPK1	2.94253	6.7592
SNX25	5.4377	3.65462
KY	5.23233	3.78715
CYP1B1-AS1	3.07853	6.42558
PTGFRN	6.08846	3.24148
FBLN5	4.88498	4.03274
MCC	5.63517	3.49442
MRPS30	4.69259	4.19104
KANTR	4.50892	4.34647
MIB1	6.14001	3.17252
PRNP	3.22624	6.0335
SEM1	3.98741	4.88049
SMOC2	2.43167	8.00254
METTL24	4.71351	4.10887
DSCAML1	1.07737	17.9469
LCORL	6.19074	3.11681
EML1	8.3758	2.29886
NBEA	5.95358	3.22823
SLC8A3	4.90836	3.91042
LRRN2	4.5576	4.2088
IQCJ	2.62599	7.27112
EFR3B	2.9518	6.46325
NEK10	1.97158	9.65386
DPY19L3	4.9788	3.8191
HSPA12A	2.94507	6.42732
LINC02197	4.08735	4.62296
ASTN1	2.68821	7.01368
MAP7	3.1542	5.97271
PXDC1	4.01668	4.68117
AC016831.7	4.18274	4.48716
CDKN2A	3.80364	4.90878
CACNA1C	3.71199	5.0182
RAB11FIP3	3.23558	5.74486
ZNF721	4.20274	4.41659
GREM2	3.12988	5.91779
PHLDA1	3.91709	4.7182
AC012074.1	3.65598	5.04666
PHF20	4.14241	4.44817
ACSL6	3.59594	5.1179
FNIP2	5.00062	3.67855
TAOK3	3.81057	4.80733
ILRUN	3.56812	5.11613
SFSWAP	4.63722	3.92156
DGKE	3.82182	4.75162
NFIC	3.43144	5.28969
CDK19	4.19813	4.31861
FAM20A	8.73055	2.0749
HOOK1	5.27386	3.42536
AL360015.1	3.72267	4.85126
HNRNPU	4.4777	4.02776
FMN2	3.52698	5.10612
LAMB1	2.68798	6.6995
MRPS30-DT	4.01732	4.48008
ZFAND3	4.69898	3.82362
PSMG4	4.09418	4.38662
C3orf35	4.22177	4.24831
ZNF438	5.08647	3.51648
TRPA1	5.11268	3.49545
UHRF1BP1	5.47923	3.25881
ARHGEF3	3.16091	5.64786
NRXN3	2.38681	7.47812
XPR1	4.43523	4.02093
AC090115.1	3.88819	4.58009
NAV1	3.92674	4.52338
OPHN1	7.74223	2.29339
NAP1L1	2.59121	6.85113
CFLAR	8.61114	2.04945
PPFIBP2	4.15032	4.2393
ARHGAP17	2.59831	6.74753
TMEM64	3.18891	5.48716
LTBP4	2.43849	7.17574
AC021851.2	4.17708	4.18848
ERO1B	5.59233	3.12837
SOCS5	4.85888	3.60046
ERGIC1	3.00061	5.82244
CBX5	3.80822	4.5535
SLC12A8	5.70666	3.02859
ZNF318	4.24994	4.05105
HSPBAP1	3.5803	4.80773
FSTL5	3.51313	4.89627
MAP3K9	3.2441	5.29259
ATF7IP	4.48725	3.81105
DNMBP	3.82842	4.46275
CEMIP	1.84913	9.23557
SDCBP	3.13501	5.43635
NUP35	3.86699	4.40215
OTOF	7.68889	2.21213
AP001972.3	2.9165	5.82857
EPHX4	3.13299	5.42236
CAMK4	3.52572	4.80067
KCNT1	1.80022	9.3881
ENSA	4.20389	4.01745
NR3C2	5.25695	3.20637
PCDH8	6.18706	2.72391
KIF5B	3.99593	4.20774
SH3KBP1	4.0052	4.17748
SPOCK2	4.19529	3.98644
NPHP4	4.12204	4.02328
CMTM8	5.18208	3.18243
NSMAF	3.91861	4.18112
CAP2	2.06929	7.89132
FSIP2-AS1	4.18348	3.896
ZBTB1	4.2083	3.83171
SUFU	2.81841	5.70463
NEDD9	2.70384	5.93564
DYNC2H1	4.6853	3.42439
ADSS	3.79026	4.23203
FAM122A	3.87581	4.11213
SNHG14	3.70925	4.29661
MRTFA	3.83295	4.15314
PTPN5	3.55129	4.48103
AL356961.1	4.08974	3.88701
CDYL	3.26376	4.82932
UBE2D3	4.01263	3.89911
DIP2C	4.90186	3.17876
DST	2.77395	5.61605
FBLN7	2.9614	5.25804
SLC5A3	6.52802	2.38519
ARHGAP5	5.22698	2.97448
SPPL3	2.9371	5.29277
SPOPL	8.11728	1.91349
DLG5	4.78623	3.23233
KLHDC1	3.66258	4.21367
RIMS4	3.63765	4.23724
PHKB	6.71135	2.28694
HS2ST1	2.93482	5.20454
SPIRE1	4.57015	3.33891
METTL8	5.17511	2.94724
PRRT2	1.87952	8.10287
DTD1	4.36897	3.46517
LGI1	5.36372	2.81023
MLLT3	9.91456	1.51662
WDR33	3.71803	4.04264
AC007686.4	4.43711	3.38516
STIMATE	3.90889	3.83357
GDPD5	4.71377	3.17278
LINC01141	3.82846	3.90556
MAPK6	3.31553	4.50872
LRRC8D	2.9771	5.01628
GPR176	2.02253	7.38011
IFT80	3.17993	4.68172
XIST	3.66768	4.05822
TSPAN3	4.3674	3.40512
FAM49B	4.75199	3.12735
DMXL2	2.63796	5.62227
KCNAB2	3.49721	4.22963
TOGARAM2	1.74237	8.47541
TPGS2	1.88748	7.82126
LYN	4.56449	3.22262
CORO6	2.9672	4.95592
MTRNR2L12	1.94771	7.54679
HNRNPA2B1	3.96479	3.70645
PTPDC1	3.70533	3.96105
EFCAB6	3.28364	4.46618
GAS1RR	3.18998	4.5973
SACS	2.5812	5.67477
RNF157	2.89942	5.05163
YES1	4.28784	3.39751
AKNA	4.74534	3.05622
PLXNA4	1.91515	7.56736
FXN	3.87742	3.72097
TRAF3	2.58852	5.55912
ACAD11	4.49906	3.19087
GRM5	1.4411	9.92519
AC092058.1	2.894	4.93567
LINC00894	3.68344	3.86859
GNAQ	5.09158	2.79413
ARHGEF10	2.49865	5.68208
FGF9	3.69331	3.83717
RPS6KA5	4.97365	2.84265
UNC79	4.50614	3.12852
ETV5	4.36326	3.20767
CDC40	5.32738	2.61895
LINC02054	3.21272	4.34085
LINC01135	3.5002	3.97942
PLEKHA6	1.44792	9.61107
RAPGEF6	1.40187	9.92547
TRAPPC12	2.88447	4.81482
GNAI1	6.61511	2.09884
TASOR2	3.53932	3.9126
QKI	3.35464	4.1271
TNRC6B	4.44856	3.10995
USP9X	2.87077	4.81117
PHF21B	3.77464	3.62573
AGPS	3.43068	3.9886
ITFG1	3.56618	3.83519
ACO1	4.90173	2.77251
PCCB	2.56666	5.26299
PAPOLA	3.6793	3.65395
NEK7	3.04772	4.38528
RAD54L2	2.86255	4.63097
DTNA	6.85043	1.92689
SCG5	3.82755	3.42588
GAPVD1	3.60749	3.62833
BTD	4.40466	2.95703
AHR	13.7456	0.947355
SUGP2	2.78868	4.66566
PGAP1	6.49726	1.99827
TMEM268	3.5014	3.68258
ADAMTS19-AS1	8.06726	1.59751
GLUL	4.69547	2.73535
ATF7IP2	3.2075	4.0034
EPSTI1	2.86043	4.48884
CTTNBP2NL	4.53552	2.82928
VLDLR	3.51249	3.62708
AP001318.2	3.43312	3.6908
GNA12	3.3934	3.72783
AC091938.1	2.98486	4.23668
MAPK9	3.64279	3.4702
MIR3663HG	3.63639	3.47428
EXOC6B	3.50971	3.59624
SUB1	3.89161	3.24327
ARHGAP26	8.63764	1.46048
STAU2	2.4038	5.21688
MTMR6	3.6946	3.39018
PTPN9	4.07204	3.07244
LINC01793	3.81911	3.27193
LGALS8	2.95725	4.21566
B4GALT5	3.63892	3.41675
EEF1AKMT2	3.17928	3.90988
PPARGC1B	2.07533	5.98354
ADCY5	3.38732	3.65872
JMJD1C	2.25777	5.47303
RBM26	4.31081	2.86469
C11orf49	2.95488	4.15715
OGT	3.474	3.53399
NOTCH2NLC	3.74655	3.27056
ARHGEF37	2.99114	4.09273
MYEF2	3.16023	3.86689
STAM	2.95571	4.12938
VILL	3.173	3.83996
ATPAF1	3.62616	3.35246
CBLN4	3.95394	3.07208
GLCE	5.1013	2.37852
CHCHD3	2.91049	4.15778
PPP3CA	1.80701	6.68613
GFPT1	2.2719	5.29014
MAPRE2	2.1757	5.49213
SLC16A10	3.45594	3.45248
CPT1C	3.64819	3.2681
ZNF365	4.24668	2.80472
RUNDC3B	3.06952	3.87363
FAM78B	8.4531	1.40411
SNX13	6.41697	1.84957
PHF3	4.45334	2.66336
AC087627.1	3.57128	3.31741
R3HDM1	4.16834	2.84116
EMC2	4.49581	2.62481
ITGA9-AS1	1.63232	7.21869
DFFB	2.48176	4.73664
DENND5A	3.54301	3.3171
KLHL42	3.5188	3.33247
AC018816.1	3.84768	3.04652
UQCC2	3.28894	3.54954
NRG2	3.00861	3.87941
RGS7BP	1.74825	6.67379
CPEB2	4.83195	2.41355
ZNF718	6.60221	1.76567
SETD3	4.42993	2.6311
TMEM179	4.60256	2.53223
MFSD1	3.53914	3.28616
RALB	1.9819	5.86491
NMT1	2.25069	5.14858
AGPAT4	2.27211	5.09868
PDZD2	4.83943	2.39165
STT3B	4.11071	2.81404
LINC01310	3.72758	3.09155
ABI2	2.64273	4.32299
POLA1	2.91691	3.9127
TNKS2	1.70337	6.70006
TLE2	2.9799	3.82751
LONP2	3.26163	3.48229
EP400	7.3692	1.54105
ASB3	4.94677	2.28807
NLGN4X	7.46162	1.51069
USP49	3.16062	3.55936
GSTO2	2.49293	4.50789
MYCN	2.69411	4.17073
KDM2B-DT	2.75619	4.07348
ENAH	5.61208	2.00025
TMEM50B	3.03361	3.69824
CYFIP1	2.40345	4.65659
GDPD1	4.12484	2.71234
RPGR	3.93021	2.84518
PLGRKT	6.81982	1.63837
SFXN5	2.73619	4.0818
RNF213-AS1	2.54211	4.39204
ZNF146	3.32032	3.36065
IQCK	2.92602	3.81187
SLC22A23	4.41411	2.52662
AC079296.1	1.32331	8.42402
NFATC3	3.58208	3.11176
TASOR	3.04212	3.66287
AP001993.1	2.11098	5.27621
MYO5A	3.73792	2.97937
ZNF641	2.07155	5.35393
GLMN	2.56213	4.32786
HS3ST2	3.93861	2.80958
CTPS1	3.149	3.5075
RSPO3	5.46624	2.01963
ZHX2	3.01892	3.65655
AVL9	3.32292	3.32114
F11R	2.62779	4.19418
CHRNA7	2.02931	5.4223
GLT1D1	3.15504	3.48583
AL033523.1	3.7794	2.90717
CSAD	2.1131	5.18421
ARG2	3.04486	3.59515
CFAP61	5.15966	2.11683
NECAB1	1.35366	8.05049
DNAI1	2.68103	4.05542
LRRFIP1	1.57523	6.90048
WDR7	3.36479	3.22693
WDR19	2.12672	5.09233
CDC42EP3	2.75791	3.92391
CCDC91	5.85593	1.84247
MDGA2	4.7374	2.27028
ZNF644	4.40239	2.43383
PCNX1	2.76552	3.86972
ZNF207	2.87348	3.72286
MSH2	4.51556	2.36399
WDR86	3.15123	3.38167
RAI1	2.63476	4.04334
NCOA6	2.74246	3.86901
CCDC138	2.87721	3.68543
TNFRSF21	3.02928	3.49626
FAM53B	3.2379	3.2691
ZDHHC21	4.83277	2.18117
HACD2	3.33488	3.15779
BCAS4	1.88591	5.57223
TRIM67	4.18982	2.5024
IQCE	2.47365	4.23343
GFOD1	2.23178	4.68922
EDEM1	3.77025	2.7754
APPBP2	3.11796	3.35177
RESF1	2.65596	3.91289
DIXDC1	4.78409	2.17147
EFCAB2	3.11194	3.33259
MT-ND5	1.15044	9.00806
TBC1D7	3.02748	3.422
TM6SF1	2.11243	4.8747
KMT5B	2.43382	4.20021
SGPP1	2.47676	4.12724
CHRD	2.31066	4.41872
LRRK1	1.1893	8.56117
HECW1-IT1	2.29531	4.42029
UBE2K	2.4234	4.18406
TRPC7	4.42752	2.28852
GMDS	2.44852	4.13365
AKAP5	4.77746	2.11721
CACNG3	1.52283	6.61089
LRCH3	2.64746	3.79552
ZMYM4	3.13646	3.20313
AP3B1	3.04403	3.29799
CNTN6	4.03217	2.48423
BIRC6	1.38339	7.23194
WNT5B	3.57176	2.79585
ZADH2	1.87552	5.32374
TRIM71	1.98725	5.02196
STAG2	2.99623	3.32363
TEF	1.45846	6.82708
SCAMP5	2.88905	3.4408
UMAD1	3.92055	2.53291
NSF	3.30775	2.99737
NDFIP2	4.35294	2.27698
AL049749.1	2.04587	4.83185
CCSAP	2.94822	3.34754
AFAP1L2	5.1475	1.91326
CNTN1	5.97791	1.64739
MRPS6	5.57132	1.76703
GATAD2B	2.06082	4.76604
LINC00159	3.28581	2.98132
FMR1	3.44809	2.84086
CCNJL	6.46072	1.51562
EZH2	2.53117	3.84173
BID	3.02176	3.20744
GPT2	4.21707	2.29524
BRAF	3.94905	2.45059
ASH1L	1.67548	5.76381
AMFR	2.965	3.25213
PLS3-AS1	2.7039	3.56569
HDAC8	2.67285	3.60497
TET3	2.9974	3.21413
FNIP1	3.17636	3.02891
AC092745.5	4.10152	2.33794
CLIC6	2.72727	3.50873
PPP2R5C	2.50718	3.81048
AC026341.1	2.7351	3.49191
CHD3	1.42221	6.70781
SEMA7A	1.50182	6.35199
LINC01503	2.39703	3.9714
RAB30-DT	4.3885	2.16869
GLS	1.61964	5.8687
RC3H1	1.66016	5.70277
SND1	2.09984	4.49564
BRPF3	3.06649	3.07752
GPAT4	2.01186	4.68959
GALNT10	4.24421	2.21798
SRD5A3	1.4294	6.58197
ANKRD26	2.68176	3.50171
AC133485.7	5.18816	1.80191
LINC02245	2.83477	3.2976
DENND11	2.33241	4.00146
TUT7	4.1319	2.25301
ST7L	3.67799	2.52959
BPTF	2.14177	4.33986
ARL10	2.97887	3.11195
ARHGAP23	3.18972	2.89627
ARL3	3.23865	2.85061
ACTA2-AS1	2.67072	3.45395
SNTB2	1.95551	4.71581
STX19	3.84889	2.39372
TRIM9	1.3836	6.65095
DCLK2	7.63623	1.20493
KIRREL3-AS1	3.01678	3.04863
C5orf49	2.65316	3.46448
PDE4DIP	3.07427	2.98783
SMCHD1	3.8706	2.37287
TAF4B	2.75994	3.32176
MIAT	0.89382	10.2524
TCTEX1D2	2.19562	4.17101
AC233976.1	2.48729	3.67561
JADE1	3.26588	2.79793
DPP8	2.27147	4.00937
WDR92	3.7607	2.41992
ZNF507	2.99452	3.03401
INO80D	2.69704	3.36827
ATG16L2	3.41544	2.65452
LIN7A	6.51411	1.39083
LGALS3BP	2.55416	3.5446
SPIN3	2.73748	3.29066
FBXO22	2.74314	3.28134
CEP104	2.86136	3.14491
BTBD11	0.653197	13.774
MTCL1	1.42173	6.32683
CRTAP	4.80655	1.86866
AC020911.2	1.88199	4.76061
FUBP3	2.14536	4.17396
CCDC30	4.07754	2.19557
DLG3	2.36297	3.78044
RBM39	3.54726	2.51736
WDR63	2.82099	3.16516
ASIC1	1.86647	4.77856
CERS5	2.87256	3.10325
TECPR2	2.57428	3.45863
C9orf72	2.84362	3.12893
RAB34	2.48315	3.57639
USP46	3.1171	2.84726
GPR83	2.88363	3.07361
TAF5L	2.8624	3.09116
PCNX2	1.2456	7.09768
PTPN4	1.81803	4.85872
FRMPD1	3.16649	2.77102
ESR2	4.22845	2.06976
AC023394.2	3.96667	2.20342
NEO1	3.37543	2.58862
FAM163B	1.37856	6.33222
MACF1	2.98351	2.92207
MTX2	2.74934	3.16835
KLF8	2.09016	4.16389
TRIM8	3.17429	2.74053
IFT81	4.20975	2.05876
FAM155A	0.524276	16.4654
DLGAP4	1.19606	7.20005
GIT2	1.97046	4.3626
CCDC59	2.69638	3.18473
ORC2	2.04717	4.18747
RRAGD	4.19309	2.04183
SYT16	6.92728	1.23482
RUBCN	2.21235	3.85113
WNT2	4.76262	1.78673
RPRD2	2.94137	2.89224
LASP1	2.11631	4.00978
SLC30A9	3.47757	2.43418
EFHD1	2.14689	3.94166
PRSS23	2.96408	2.85215
WNT2B	3.14098	2.69142
MKNK1	3.09007	2.72967
SMG7	3.16338	2.66425
AC005753.3	2.86944	2.92686
AC113347.4	7.55427	1.11068
ANKRD30B	2.3813	3.51873
ELMO2	3.46404	2.4126
PPP1R3C	2.54482	3.28393
LINC01284	2.19522	3.80657
ANKRD13C	2.08481	4.00551
SLC16A2	2.74234	3.03984
CAMK2G	2.26409	3.67895
NPTN	2.9697	2.80469
ZBTB25	3.31791	2.50911
PDCL2	2.34049	3.55422
PNOC	1.05028	7.91261
XRN1	2.5362	3.27293
FRA10AC1	2.97578	2.77561
MPRIP	3.99622	2.06479
TCTN2	4.72197	1.74361
AP000721.2	1.86814	4.40097
NEK11	2.16119	3.79916
AKAP6	2.32262	3.53316
FAM98B	4.21252	1.94243
MFAP3L	3.31709	2.46517
GNB1	2.6493	3.08131
GALNT16	4.04243	2.01676
GBP4	2.07294	3.93047
ELP2	2.67256	3.04711
NBPF19	2.92076	2.78588
GRK5	2.01091	4.04426
RSF1	3.38613	2.40044
AC079154.1	1.92457	4.22275
ARL13B	2.87812	2.82285
ANKMY2	4.49413	1.80112
YAF2	3.90056	2.07063
ARAP3	4.11061	1.95882
TLNRD1	2.84718	2.82378
MIR100HG	2.43338	3.30163
COG5	1.42448	5.61297
ADAMTS12	4.80439	1.66382
NELFA	1.69889	4.69405
FSIP1	1.52516	5.22848
AC103855.3	2.67635	2.96743
NALCN	4.31321	1.84044
MEX3B	2.74413	2.89145
TJP2	2.38487	3.32589
ARMH4	5.13744	1.5392
CHIC2	4.79659	1.64855
KAT2B	5.0407	1.56785
AC009630.1	2.0145	3.92295
MED30	3.12531	2.52164
MAPT	3.41802	2.30424
AC005908.3	4.43331	1.77506
NFYC	2.82588	2.78393
AC069540.2	2.85018	2.75933
AC125616.1	2.12659	3.68575
SCAF8	2.91714	2.67939
TBC1D31	4.46404	1.74433
SNX18	3.00135	2.59431
CLSTN1	3.50373	2.21527
DICER1	1.80015	4.30855
AL390957.1	2.72924	2.84037
AMD1	2.69617	2.87441
ECI2	2.2915	3.38186
AC093297.2	3.21255	2.4121
TMEM72-AS1	1.67847	4.61356
DYRK1A	2.5369	3.04826
DUSP19	2.12518	3.6386
WFDC2	2.47452	3.1187
MIR2052HG	1.6829	4.57243
NACC2	1.14144	6.73539
TEAD1	9.5311	0.806226
PNPLA5	1.99258	3.8453
AC087672.2	3.34738	2.28263
ICAM5	2.58635	2.95141
LEFTY1	2.14442	3.5566
OIP5-AS1	2.49848	3.05171
LINGO2	3.9983	1.90684
SUCO	4.6291	1.63932
AC110491.1	1.37756	5.50244
ATL1	2.01067	3.76298
EGF	5.41322	1.39752
COL25A1	3.81413	1.97496
NOTCH2NLA	2.78673	2.69923
GRM8	3.19346	2.35301
FARS2	2.41032	3.1139
CNIH3	5.01823	1.49114
STRN4	2.50594	2.98251
AGFG1	2.42005	3.08814
MICU2	1.20606	6.19075
DYRK2	1.38784	5.36761
MAGEC3	3.40781	2.18575
RYK	1.81242	4.10549
OAF	2.71953	2.73449
AC079140.6	3.74424	1.98571
LINC00476	4.18737	1.77537
GSDMB	2.76783	2.68093
AC131009.2	3.43385	2.15628
DNAJC21	1.30968	5.64035
HOPX	2.70113	2.73378
HSPA4L	3.31676	2.22435
LINC01945	2.76204	2.65649
NCEH1	1.98703	3.68955
ANKRD50	2.5791	2.83958
Z93930.2	2.50304	2.92565
NR6A1	1.88146	3.89166
MSC-AS1	2.14288	3.40481
UXS1	1.62429	4.48697
EXTL2	3.35711	2.16552
MTRNR2L8	1.78168	4.07171
MED15	1.44418	5.01389
GJC1	1.74915	4.13948
B2M	4.51208	1.60238
IGSF5	2.472	2.91777
MT-ND6	1.74685	4.12613
LINC01229	2.06008	3.49757
TNKS	2.27636	3.16174
TRANK1	1.40909	5.10767
EGLN1	2.76945	2.59806
PURG	2.71975	2.64535
STIM2	3.40989	2.10648
MECP2	2.02656	3.5441
ETS2	1.32939	5.39661
SORT1	3.00836	2.38399
NDUFS1	2.18074	3.28789
TAB2	1.36698	5.23755
GAB2	1.98951	3.598
CNNM1	1.00067	7.14648
AC018953.2	5.26523	1.35557
PRSS55	2.11384	3.37612
NBPF14	2.98487	2.38971
VPS54	4.40542	1.61816
PANK3	2.04172	3.48685
LANCL1	2.71119	2.62509
CRYZL1	2.32414	3.05718
SLC4A9	2.2541	3.14667
AC139887.2	2.95398	2.40066
WSB1	1.0909	6.49135
PUM2	2.16424	3.2688
AC083870.1	2.29077	3.08819
SCN8A	1.49569	4.72863
EED	1.871	3.77418
ACSL3	1.11543	6.32803
TTN-AS1	1.59578	4.41496
GLT8D2	2.80657	2.50854
AC006112.1	3.03924	2.30678
RNF170	2.70158	2.59159
LINC01482	7.2479	0.965329
AC130415.1	2.89055	2.41841
AC005537.1	1.41917	4.92172
SGSM1	1.4669	4.76017
AC074286.1	4.48103	1.55824
EEPD1	7.81794	0.892798
NET1	1.49607	4.65597
SMARCC1	2.03042	3.4281
APOO	2.61275	2.66216
AC093206.1	1.95392	3.55888
KIAA0319L	1.88284	3.69021
AC079447.1	1.65979	4.18489
CALCOCO2	1.8526	3.73504
AC036108.1	1.71378	4.0357
TCF20	1.83668	3.7544
ELMSAN1	1.21535	5.66378
PRTFDC1	2.31756	2.96871
SESN1	2.34456	2.92364
WASL	2.68448	2.5496
HPS1	1.8311	3.73076
VCL	2.45457	2.78161
AC079148.3	1.3782	4.94256
H2AFY2	2.68939	2.53286
AL359649.1	0.773913	8.77893
TSPAN13	2.52701	2.67771
B9D1	2.14232	3.15592
PSPC1	2.07054	3.26411
WDR26	2.51689	2.68163
AL162253.2	4.46989	1.50971
ARID3B	2.19076	3.07974
N4BP1	2.82109	2.38613
KCNC3	2.0598	3.25153
RSKR	2.08519	3.21104
AC132153.1	3.03043	2.2016
PPM1L	3.26667	2.03824
AC011472.1	1.24046	5.35918
RFC1	2.24232	2.96251
L3HYPDH	2.50366	2.65107
NME7	5.2793	1.25606
CDC37L1	4.55432	1.45478
LINC01359	2.83296	2.33708
CFAP53	2.12835	3.10766
BLVRA	3.06835	2.15529
MTM1	2.36594	2.79132
SWI5	2.57106	2.56595
CTCF	2.29847	2.86997
CABP7	1.91719	3.43651
PPP3R1	1.8748	3.51378
PACSIN2	2.48691	2.64841
AC007376.2	2.14918	3.05518
ZCCHC14	2.30508	2.84794
TMEM68	2.21484	2.95908
AC099063.4	1.92741	3.39854
ASPHD1	2.47793	2.64282
EIF3E	2.15303	3.03536
FANK1	2.84325	2.29777
AC004160.1	4.22645	1.54122
BAALC	3.02264	2.1536
AC005726.1	1.98311	3.28161
SPOP	2.93641	2.21609
LNPK	3.03604	2.1352
IPO9	1.52877	4.23934
ECPAS	3.41268	1.89745
DCAF17	2.80817	2.30573
IRAK1BP1	3.69195	1.75238
RBBP7	3.41725	1.89306
KIZ	0.965721	6.65769
SPRY4	1.33448	4.80736
PACS1	1.87159	3.42665
FMNL3	3.90294	1.64233
ANP32A	3.78413	1.69111
AC244033.2	2.47669	2.58048
ANKFN1	3.00668	2.12164
TRIM33	1.86019	3.42194
FBXO38	1.93954	3.27895
XIAP	1.45734	4.35777
TSEN15	2.95775	2.14231
SH2D4B	3.45506	1.83068
LMLN	3.56222	1.775
NCOR1	2.21781	2.84731
USP7	1.66608	3.78692
RCAN2	2.88221	2.18824
KCNQ5	1.03319	6.10109
NMD3	1.15503	5.45722
PER3	2.39097	2.63465
GALNT8	1.43489	4.38919
AKAP11	3.81392	1.64941
RABGAP1	1.80141	3.48569
AL353595.1	2.43799	2.57376
OCIAD2	1.78023	3.52272
HELZ	2.8135	2.22608
PTDSS1	2.14884	2.91397
R3HDM2	1.32974	4.70477
PLEKHA8	2.51532	2.48716
AKAIN1	0.691563	9.02699
HNRNPC	2.72902	2.287
HSD17B4	2.08566	2.98796
ARVCF	1.8342	3.39492
C15orf41	2.21584	2.80836
ACKR3	2.32614	2.67417
AL445526.1	2.62286	2.36966
EVI5	2.51167	2.47222
TP53BP1	1.63415	3.7957
MAIP1	2.94109	2.10786
DIPK1A	1.39156	4.45272
NRXN2	0.515619	12.0105
TRAPPC8	2.7834	2.22443
TAMM41	3.78872	1.63227
ZMYND11	3.03433	2.03635
KCTD3	1.52347	4.04977
MYCBP2	1.67568	3.68078
AC112722.1	2.42436	2.54215
AGAP2	2.54906	2.41208
AC019205.1	2.55634	2.40343
RFX7	2.83086	2.16807
KCNH3	1.58724	3.86418
TRAF3IP2-AS1	1.80383	3.3934
LMO4	2.81174	2.17631
SEMA3E	1.40403	4.35827
EFCAB6-AS1	2.2462	2.72291
HNRNPH1	1.79589	3.4055
AL357153.2	1.11676	5.46078
ZYX	2.79107	2.18389
LRP6	3.63463	1.67557
ABCA1	5.59768	1.08716
AC079362.1	2.3795	2.55534
LINC02062	3.15746	1.9229
OSTF1	1.51636	3.99338
STK32C	1.24728	4.84528
AC036176.1	2.24229	2.69199
COMT	1.20056	5.02561
CYS1	1.86475	3.22916
TTLL7	3.53183	1.70119
UNC13B	2.40254	2.49814
PHKA2	1.89833	3.15978
KLHL7	1.98808	3.01312
ADAM9	3.93936	1.51883
LINC01184	3.86982	1.54585
HS3ST4	2.42886	2.46239
AC098617.1	1.78497	3.34441
SEMA4D	1.56897	3.79916
KCNS2	1.84782	3.22456
HELB	1.33716	4.45416
RAP1A	3.73427	1.59327
PRRC2B	1.15969	5.12472
AC012178.1	1.73817	3.40992
CAND1	2.6384	2.24424
MEF2C-AS2	3.45912	1.70754
AL136090.2	3.2725	1.80432
EXTL3	2.12949	2.77267
FBH1	3.99551	1.4763
TP53I13	2.49563	2.36075
CELF5	0.963268	6.11487
MICAL2	0.849831	6.92166
SSPO	2.53771	2.31279
UBP1	2.14031	2.7345
RASA2	1.80239	3.24031
HAGH	3.06015	1.9066
NMU	1.06495	5.46404
XK	1.60978	3.60862
GPRC5B	1.58907	3.65006
MBLAC2	2.53084	2.29109
CPEB2-DT	3.50764	1.65234
DHFR2	2.64759	2.18776
EXOG	2.4839	2.33059
PKP2	2.00778	2.88324
AC083855.2	1.51632	3.81702
SELENOI	2.75153	2.09845
CHN1	0.542071	10.6463
ARHGEF2	1.87178	3.08208
IMPAD1	1.96105	2.94143
DCAF10	1.92298	2.99239
HTRA1	5.36251	1.07074
NAA50	3.15483	1.81791
NBDY	1.94709	2.94282
ZNF708	2.12991	2.68988
GABRG2	3.92402	1.45785
SIDT1	3.05232	1.87333
CDS1	3.21138	1.78027
TMCO3	2.01548	2.83489
MAP4K2	1.52885	3.73718
CD163L1	2.19174	2.59707
PLPP5	1.928	2.95145
C5orf64	2.5067	2.26975
C2CD3	1.87619	3.03198
LINC-PINT	2.80746	2.02582
DGKA	1.59833	3.55478
NFAT5	3.4857	1.62849
VPS36	3.76125	1.50692
ZNF248	3.00273	1.88685
CYP2R1	3.25754	1.73917
ZNF41	3.84985	1.47153
C1RL	1.9905	2.84397
KLHL22	1.00971	5.59946
SLC38A9	2.48763	2.27063
ARIH1	2.97346	1.893
AC091946.1	2.0333	2.7672
HPRT1	2.24305	2.50267
AC096667.1	3.23381	1.73415
CACNG8	0.642963	8.71891
CORO2A	1.88338	2.97282
FAM13A-AS1	5.49161	1.0192
ATM	3.15336	1.77338
MTSS1	5.01987	1.11033
POLDIP3	3.14944	1.76616
VPS37B	2.22046	2.50117
IL16	2.15622	2.57538
ZNF407	2.36031	2.34683
RARA	2.27336	2.42936
RELCH	2.19141	2.51772
ATP10D	0.746471	7.38457
HNRNPA3	2.74156	2.00875
AMER2	2.90134	1.89432
TRBC2	1.43646	3.8228
AC005670.3	2.40159	2.27822
ETV1	1.11137	4.92214
METTL9	1.18983	4.59089
NHS	2.88302	1.89422
C17orf100	3.62129	1.50499
MORC4	2.51803	2.16374
TAF4	2.21742	2.45631
DCAKD	1.5134	3.59863
HDGFL3	2.6409	2.06224
UBN2	1.92442	2.82828
NCOA1	1.24453	4.37058
TAP2	2.67058	2.03155
ERCC6	3.68191	1.47196
ADD2	2.81676	1.92391
UBN1	2.50397	2.16337
TMEM70	2.35139	2.30184
TXLNG	1.84284	2.93054
FNBP4	2.36639	2.27874
SGSM2	1.67755	3.20334
MRAS	2.26795	2.36815
IGFBP3	3.2001	1.67763
KIF5C	3.36888	1.59331
AC068724.3	2.76009	1.94378
VAMP4	2.5118	2.13514
C16orf72	2.12789	2.51933
TMEM266	1.43515	3.73514
GALNS	1.35606	3.94962
PCBP2	1.92633	2.77894
HGSNAT	2.74387	1.9456
PANX1	4.8915	1.08884
PKNOX2	1.15504	4.60107
IL34	1.34661	3.94091
TRUB1	2.46313	2.1533
EFCAB5	1.74128	3.04199
TSEN2	2.8524	1.85657
LHX2	1.17957	4.48205
EOGT	0.560166	9.42525
AC087280.2	4.55705	1.15825
AP002381.2	2.58097	2.04166
PEX1	2.27444	2.31665
IQCA1	1.03878	5.07222
RAB40B	1.16219	4.53342
EIPR1	1.70256	3.08764
KCTD13	3.18207	1.64973
CD46	1.42884	3.66726
OSBP2	3.80374	1.37689
TIPRL	3.05327	1.71522
ADORA1	2.15069	2.43149
LAPTM4B	4.52285	1.15569
USP12	3.19482	1.63348
TCAIM	2.38328	2.18466
MINK1	1.13885	4.56593
ELMOD1	5.98097	0.868114
SIAH1	3.00251	1.72663
MCOLN2	2.86374	1.80841
FUBP1	2.9116	1.77853
PHC3	2.10022	2.45765
AL157396.1	3.48455	1.48095
SERGEF	2.72167	1.89511
ZFP14	1.93795	2.66049
RACGAP1	1.1339	4.54318
RNF11	1.36612	3.76443
ANKRD36	1.14509	4.48817
TMEM63B	1.49825	3.42901
ZNF732	2.87011	1.78907
DRP2	2.89921	1.76907
MTFR1	2.7129	1.89018
RAPGEF3	1.49708	3.42418
AL023553.1	2.9207	1.74908
JAKMIP3	1.86647	2.73479
KBTBD2	2.478	2.057
MPV17L	1.81762	2.80208
ZNRF2	2.41691	2.10512
WBP1L	1.14924	4.42105
CTDSPL2	2.06273	2.46276
MYOM1	3.20973	1.57893
USP2-AS1	1.58579	3.19506
TRIO	2.32737	2.17605
ATL2	2.88455	1.75433
BNIP3L	1.60042	3.16187
SPAST	2.34226	2.15806
CRISPLD1	2.74169	1.84346
SCG2	6.05397	0.832457
ZHX3	4.38727	1.1479
AC009061.2	1.28122	3.93001
SNTG2	2.6154	1.92213
PCM1	1.69609	2.95834
DENND1A	3.01421	1.66366
ACAP2	3.16438	1.58459
CEP83	2.80783	1.78545
MXI1	2.92155	1.71585
KPNA5	3.04683	1.64409
LINC01412	1.74438	2.86484
COP1	3.11348	1.59904
SMARCA4	1.52789	3.24914
TNRC6C	0.859754	5.7597
GLIPR1	3.15879	1.56731
DCUN1D1	1.23707	4.00045
SETD2	2.17929	2.26958
PTGR1	3.89818	1.26795
CAPN14	1.31772	3.73689
COA1	4.35739	1.12855
ATRX	0.973244	5.0458
AL035252.2	2.23812	2.19208
RAB3D	2.07985	2.35789
IL1RAP	1.57462	3.11126
LIMD2	2.97692	1.63582
ROPN1L	1.37162	3.5477
LAMP2	2.35903	2.05181
AL391807.1	2.99758	1.61426
MAP1LC3B2	1.93606	2.49921
DHRS3	1.95808	2.46921
AGPAT3	1.88713	2.56054
AC018647.3	2.25903	2.13081
OPCML-IT1	1.4383	3.3459
ACSL1	1.12421	4.27548
SNX6	1.18901	4.04085
RBMX	2.59929	1.84664
UBE2W	1.53112	3.13377
LRRC34	2.61559	1.83314
YIF1B	0.960593	4.98691
KAT6A	1.65087	2.90094
NSD1	3.06967	1.55391
BBS9	2.05192	2.32445
TNFSF15	4.30441	1.10661
NMUR1	1.72198	2.76076
STS	1.07914	4.40366
VPS37A	2.64392	1.79693
PRPSAP1	1.76844	2.68601
ZNF273	1.30598	3.63313
AC007091.1	1.92019	2.47
HBP1	2.51839	1.88215
CYREN	2.07143	2.28735
CES3	1.86512	2.53786
AL391684.1	3.51889	1.34295
PPARD	1.14711	4.11168
PLXNA1	3.35659	1.40207
Z84468.2	1.92169	2.44896
TUBGCP3	2.12086	2.21602
CROCC	1.81386	2.58996
MORN1	1.91625	2.45088
PRRT4	2.47853	1.89482
BAIAP2	0.787526	5.95976
AL035701.1	2.4623	1.90355
AC116565.1	1.71021	2.73996
SIN3A	2.35113	1.99271
TTC9	1.69427	2.75157
PCLO	6.78703	0.686646
TANGO6	2.27709	2.04319
AL354794.1	2.57837	1.80423
ZNF280C	2.30455	2.01511
SUN3	2.14134	2.1682
AP005121.1	2.89229	1.60291
POT1	1.23604	3.7427
RNF145	1.26334	3.66013
TBCK	2.06852	2.2354
AF064860.1	2.92842	1.57776
PIK3C2B	1.57719	2.92343
AZIN1-AS1	2.41955	1.90557
ZBTB37	2.86957	1.60618
LINC00667	2.0232	2.27808
ITIH4	2.54006	1.80786
BRI3BP	2.51797	1.82214
AL136114.1	2.2314	2.05599
ZNF326	1.64084	2.79572
FER1L5	1.81657	2.52433
MLXIP	1.32109	3.46696
LINC02175	1.52662	2.99844
VRK2	3.8425	1.191
CHTOP	1.99612	2.29154
UBE2H	0.943438	4.84568
RIOX2	4.38284	1.04247
AC008462.1	1.92052	2.37631
DDX17	2.98022	1.53096
DDX60L	2.41363	1.88991
FURIN	1.56039	2.9216
YIPF4	1.55327	2.93384
SYNPO2	1.21939	3.73616
CAPN2	2.25116	2.02333
CCDC146	3.81881	1.19188
LHPP	0.931157	4.87824
ANKMY1	3.88768	1.16611
CSNK1A1	1.34449	3.36983
KLHL15	2.26497	1.9993
ASB13	1.46613	3.08854
ENO4	2.61516	1.7307
PHF21A	1.80647	2.50524
RFC3	3.66168	1.23558
RAB10	2.08051	2.17347
RALA	1.43377	3.15325
TIAL1	2.49815	1.80845
ITGB3BP	3.36039	1.34442
AP4S1	2.33666	1.93333
ZNF883	1.20912	3.73408
AC079465.1	2.07423	2.17666
RPAP2	2.69925	1.67263
TCERG1	2.41428	1.86911
KCNK18	1.72115	2.6133
PHACTR4	1.52561	2.94458
LINC02299	1.87631	2.38923
NUTM2B-AS1	4.21445	1.05923
AC008050.1	1.55764	2.8648
C1RL-AS1	1.61091	2.76602
SETX	1.93341	2.30374
DPYSL5	5.74322	0.775344
INTS8	3.07487	1.44696
PIGX	1.93009	2.30375
TRPM4	2.13946	2.07642
BRSK1	1.98972	2.23003
LINC01116	1.81474	2.43854
AZI2	1.53765	2.87778
OXSR1	2.77141	1.59609
AL683813.1	1.97238	2.23962
EDRF1	1.72772	2.55232
AMBRA1	0.957348	4.60374
CRY1	2.25771	1.95011
PCGF5	4.00126	1.09988
DONSON	2.49369	1.76299
TUG1	2.45834	1.78701
DSTYK	2.70703	1.62253
PYGO1	1.65305	2.65188
OLFM1	1.47981	2.95736
NBPF10	1.88666	2.31864
MIR29B2CHG	2.5547	1.71205
NAPEPLD	1.81273	2.41224
UBR1	0.735026	5.94456
GALK2	3.64656	1.19722
IFNAR2	2.39353	1.82212
CREB1	1.76463	2.468
PYROXD2	2.08434	2.08706
MIR137HG	3.13048	1.38861
THOC2	1.49613	2.90533
SFPQ	2.90128	1.4969
HCG18	1.851	2.3448
PPP2R2A	2.28111	1.90238
PPP1CC	2.06441	2.09869
VSTM2A	7.43679	0.58246
AHRR	2.27232	1.90243
AL359546.1	3.07277	1.40674
KCNAB1	3.86345	1.11871
NHLRC3	3.67807	1.17472
BCAT1	3.19202	1.35312
ALKBH8	1.66881	2.58199
INSYN1	1.50059	2.87135
FAM98C	1.51362	2.83881
ASCC1	2.19492	1.95317
LIG1	1.93687	2.21131
PURA	1.8697	2.28971
LPGAT1	2.18702	1.95478
ZNF195	1.70044	2.50988
KLF5	0.607545	7.01086
CASP2	1.85576	2.29471
SRGAP2C	2.72027	1.56528
AL445222.1	1.24671	3.41165
EIF4E	3.16183	1.34516
KRCC1	2.48016	1.71373
RAP2A	3.80424	1.11686
RPTOR	1.28013	3.31469
RSPRY1	2.99787	1.41477
CASC15	3.04734	1.3898
TGS1	2.14936	1.96924
AC107214.1	2.26739	1.8667
TRAK2	1.55928	2.71313
SLC30A7	1.78977	2.36066
ANKFY1	1.68932	2.49797
ZDHHC20	1.05975	3.97861
EYA4	4.0557	1.03881
RNF24	1.01507	4.14915
PPP3CB	1.56076	2.69627
NUCKS1	1.27347	3.30431
SHISA7	1.53236	2.74582
TNFRSF1A	1.35641	3.10187
FHOD3	0.503449	8.34494
PRKN	8.87501	0.472838
WASHC4	2.22949	1.88158
AL354897.1	1.53844	2.7247
AGO1	1.76658	2.37148
AL512343.2	2.00902	2.08267
DHX9	2.3229	1.80105
CCKBR	3.10214	1.34786
PRDM11	1.90038	2.19913
LINC02664	2.39308	1.74486
MED14	2.01233	2.07291
NDUFAF5	1.80381	2.30785
ACTR3B	1.64274	2.5313
RPS20	1.95074	2.13046
MEAK7	4.105	1.00982
HYKK	1.67903	2.46736
UPP1	2.77008	1.49324
VWA2	1.0494	3.9406
MAPK8IP3	1.52108	2.71681
KRTAP5-AS1	1.13275	3.64068
TAF12	1.63015	2.52699
SCUBE3	1.50932	2.72929
TLCD4	1.77845	2.30919
SIK3	1.97748	2.07433
CEP192	2.42373	1.68845
MOCOS	1.63023	2.50735
SMC4	2.01995	2.01062
YY1AP1	2.05959	1.96549
POLR3G	2.49618	1.6197
ACTR2	1.79504	2.24621
SLC1A6	2.8314	1.4199
AL022313.4	0.826498	4.84875
CBX1	1.60914	2.48314
PTAR1	1.12454	3.55306
NR2C1	1.38061	2.88197
CHRM1	1.62638	2.44404
IL3RA	2.3861	1.66555
FRS2	2.86036	1.3884
QRICH1	0.930591	4.25305
PAXIP1	1.92276	2.05277
FAM219A	3.66666	1.07642
KCNA2	0.880736	4.46515
CHD9	0.682912	5.74605
AC002351.1	1.2174	3.20618
GLRX	1.65638	2.35603
LCMT1	2.16571	1.80181
AC004852.2	3.00214	1.29759
EP300	1.41633	2.74873
ANKRD36C	1.65779	2.34747
ST3GAL1	1.42251	2.73544
TMEM245	3.38447	1.14801
ANXA11	1.42395	2.72532
SLC25A32	1.77067	2.18163
PDE9A	0.940964	4.10376
AC012442.2	2.34315	1.64563
PABPN1	2.26317	1.70378
NIPSNAP1	1.09327	3.52338
ADAMTSL2	1.31492	2.9289
PRKCI	2.86437	1.34393
TSPYL4	1.44113	2.67052
AC019117.1	3.28224	1.17224
MMP28	1.60392	2.39656
SMIM13	1.69885	2.26135
HSPB11	2.05524	1.86765
AP1S3	2.46089	1.55842
LINS1	2.29014	1.67272
LINC00326	2.06258	1.85641
ZNF827	2.88338	1.32778
SRGAP2	1.62158	2.35955
MYO3B	1.06747	3.56773
MSL2	1.48907	2.54862
GIGYF2	2.09925	1.80766
ADGRE2	2.00558	1.88675
LINC00630	1.9974	1.89413
PATJ	0.990995	3.81744
BEND6	2.44616	1.54539
HNRNPD	1.98083	1.90778
AC023095.1	3.42224	1.10414
HARS	2.32031	1.62657
PEG3	4.61858	0.81692
PTPRD-AS1	2.91164	1.29534
MBD5	1.92091	1.96281
DYNLT3	2.62604	1.43515
TARDBP	2.38035	1.58048
PLK2	1.20956	3.10662
SPI1	1.94695	1.92972
RIC1	3.66568	1.0246
CSE1L	1.46493	2.56146
AKR1E2	1.13285	3.30644
PURB	1.88507	1.98331
USP36	2.59789	1.43909
PBX2	1.64527	2.27112
NCOR2	2.09859	1.78044
ANKRD34C-AS1	3.02843	1.23276
ZNF107	3.30938	1.1271
SEC24D	1.32872	2.80576
AC079385.1	2.59708	1.43452
AL158152.1	2.9242	1.27094
SLC9B2	1.34444	2.76157
TBCD	1.89254	1.95895
ADIPOR2	2.03913	1.81737
L2HGDH	0.997838	3.71286
CMTM7	2.16993	1.70408
ZBTB20-AS1	3.33566	1.10835
PANK2	1.1596	3.18248
ANKAR	2.8652	1.28755
RENBP	2.02277	1.82292
BPNT1	1.04663	3.52168
MIER1	2.00364	1.83872
AC080013.1	2.62673	1.40145
DELE1	2.24829	1.63687
SRPX	1.06059	3.46836
ARMCX5-GPRASP2	1.33515	2.75457
WNT7A	5.34881	0.686887
AL390195.2	1.4137	2.59729
STRADA	4.40072	0.832977
ZIM2	1.90871	1.9182
FNTA	1.45427	2.51415
ATP6V1B2	0.811116	4.50698
SCG3	1.47344	2.48045
FBXO34	1.46658	2.48948
ATG5	0.853374	4.26669
HERC3	6.05175	0.600685
CSK	1.49956	2.42306
ZNF652	1.71099	2.12323
PLA2G7	3.2454	1.11823
CCDC93	3.84993	0.942122
ESYT3	1.18835	3.04964
ATXN7	1.33075	2.72069
POLK	1.47428	2.45321
STAT6	2.4994	1.44651
LINC02035	2.21379	1.63286
CWC27	1.73642	2.08067
LEMD2	2.68712	1.34428
NDUFAF6	4.37731	0.824862
FGD4	3.49986	1.03145
NLGN3	1.52299	2.36246
AC055717.1	1.7943	2.00521
KHDRBS1	1.6583	2.16897
MED28	2.03654	1.7661
FANCI	1.9236	1.86822
AC012213.1	2.37795	1.50641
LHFPL4	1.0236	3.4889
AC010210.1	1.78925	1.9945
FGFR1OP	0.997517	3.5759
FBF1	1.3966	2.55397
TCP10L	1.47768	2.41381
ZNF24	1.83052	1.94704
PRXL2A	3.71176	0.958639
GLUD1	1.9437	1.82517
HIPK4	2.9355	1.20741
ARMCX3	2.54526	1.39111
ABCG1	1.19277	2.96569
ELP3	1.14497	3.08771
KNDC1	1.60268	2.20269
RUNDC3A-AS1	1.65583	2.11982
KCNQ5-IT1	1.592	2.20204
ABHD3	3.05599	1.14643
ALDH5A1	1.4009	2.49951
FP236383.3	1.01479	3.44879
ABCC5	2.14521	1.62984
PAGR1	1.33517	2.61672
TERF2	1.16175	3.00474
NDUFA6-DT	1.24826	2.79549
HECW2	5.34666	0.652026
DENND4C	2.48725	1.40154
PYGB	2.70489	1.28551
FAM169A	2.36051	1.47111
AL096706.1	2.62039	1.32344
ACVR2A	0.97824	3.53223
FAM182B	1.26014	2.74133
RPRD1A	2.75405	1.25298
FRMD8	1.40191	2.45468
AC027682.4	1.05891	3.24636
SLAIN2	1.39196	2.46805
LINC02196	3.2053	1.07151
ZC3H15	2.1232	1.61689
SF3A1	1.70511	2.01325
TTC8	1.48077	2.31747
AC018437.3	1.4849	2.30851
AC016583.2	1.706	2.00916
NR2C2	1.47962	2.31334
AC003991.1	1.12719	3.03552
ZFP37	1.92793	1.77441
SUPT20H	1.73714	1.96892
UBE2R2	1.1283	3.03035
TXNDC11	1.14116	2.99563
AK8	2.37685	1.43815
NECAB2	0.804615	4.24783
PGM2	1.33923	2.54953
DCHS1	5.03467	0.677996
FAM151B	1.8036	1.89129
ZCCHC8	1.66127	2.04892
DMTF1	2.34532	1.45072
NEDD4	1.96971	1.72595
IQCJ-SCHIP1	2.12183	1.6009
AL731577.2	0.942526	3.59778
AC023468.1	2.14496	1.57978
TIMP2	2.94176	1.15126
AC091576.1	2.46423	1.37382
BDH1	1.32325	2.5569
AC133565.1	2.2104	1.52879
SLC7A6	1.57105	2.15071
GTF2E2	1.88543	1.78895
ALG12	1.59498	2.11309
GTF2I	1.24921	2.69727
PIK3C2A	1.29708	2.59695
STAU1	1.40918	2.38836
MIOS	2.70906	1.24038
ARMH3	1.59053	2.11161
FXR1	1.72821	1.93687
PIP5K1A	1.31773	2.53753
PCDHAC2	1.72249	1.93671
UBA6	3.3417	0.998155
DYM	1.40426	2.37506
DBF4	2.34149	1.42025
ZNF717	1.32463	2.50987
AP2A1	2.06558	1.60621
SCRT2	3.46691	0.955752
CEP170	1.29522	2.55444
FHL2	0.972426	3.3983
ABHD17C	1.39908	2.35588
AL035587.1	1.50441	2.18573
CCND1	0.582843	5.64092
RNASET2	0.552164	5.95194
HLA-F	3.34665	0.980874
SNX4	1.63935	1.99779
SYNE2	2.04135	1.60318
C1D	2.80783	1.1654
MTMR7	4.87253	0.670948
DUSP5	1.73084	1.88851
ZFP90	1.8323	1.78384
PLCL2	1.4787	2.21039
AC006511.4	2.57838	1.26518
PILRA	1.79247	1.81832
CPSF2	1.89351	1.72107
PCSK1	1.49654	2.17289
RAD52	1.74464	1.86146
ART3	1.51848	2.13784
ZNF493	4.54978	0.71346
GMCL1	1.23611	2.62553
ADRA1D	0.981529	3.30529
CD247	2.08693	1.55449
CTSZ	1.77226	1.82925
SARM1	1.26299	2.56262
PDGFRB	3.82815	0.84411
MIA2	1.82523	1.76751
DNMT3A	2.41663	1.33491
MED21	3.68995	0.873521
ZFP69B	1.5819	2.03689
TERF2IP	1.01473	3.16544
SCLY	1.95428	1.64108
MPP7	8.45631	0.378787
ZFP30	2.20423	1.44876
TTYH3	0.720279	4.42847
LINC00342	1.13879	2.79236
GPR137B	5.48127	0.578858
NRIR	1.43417	2.21043
AC118549.1	1.71504	1.84777
ACAA2	2.29914	1.37464
LEPROTL1	1.53475	2.05661
KCNK15-AS1	0.991025	3.18171
AL359764.1	1.26309	2.49611
DAP3	1.58571	1.9882
CDS2	1.77041	1.78044
TMEM229B	2.28612	1.37728
HAPLN4	1.83513	1.71539
TMEM221	1.38361	2.26909
SPAAR	1.73926	1.80507
SLC25A17	1.33725	2.34737
CNNM2	0.760863	4.12147
ZNF362	1.5867	1.97376
C8orf88	1.4044	2.22585
CCP110	1.59743	1.95669
LANCL2	1.59628	1.95759
SUZ12	1.54249	2.02226
DCHS2	2.56972	1.21361
RAB29	1.78643	1.74418
ACBD4	1.49184	2.08524
AC084198.2	2.29657	1.35199
TMBIM4	1.44537	2.14772
GOLGA1	2.11051	1.47025
UNK	1.97988	1.56603
SLMAP	0.984024	3.149
MAML2	3.9257	0.787556
TACC1	1.25495	2.46112
ROCK2	0.990654	3.11246
NUP153	1.70713	1.80536
KIF27	2.0316	1.51648
PUS7L	1.50512	2.04604
AL121895.1	1.57438	1.95554
TBC1D10A	1.38344	2.21804
MAP3K21	1.22319	2.50593
LINC01278	2.83736	1.0778
TXNDC5	2.5638	1.19276
MTFMT	1.39976	2.18039
SPRY3	1.56215	1.95214
SLC22A10	1.44704	2.10648
AC092835.1	1.34571	2.26488
FBXL5	1.8955	1.60595
C1QL1	3.05914	0.992454
AC010198.2	0.320287	9.43192
PAK6	1.50111	2.01133
AC124798.3	0.926919	3.25635
LYSMD4	1.4371	2.09862
AZIN2	0.987794	3.05318
PRKAR1A	1.8178	1.65734
PIKFYVE	0.896466	3.35941
ZFHX2	1.78492	1.68161
RAB5A	1.91588	1.56621
C17orf67	1.69656	1.76765
ENTPD4	2.55348	1.17441
GNPDA1	1.78614	1.6779
AC027312.1	0.558018	5.36092
TSHZ1	1.06439	2.80818
AC116158.3	1.91905	1.55573
ZNF891	1.10129	2.71056
CDADC1	2.0938	1.42536
TUBA1C	2.15121	1.3861
ATP1B2	1.05512	2.82535
FOXK2	1.50291	1.9833
PRR12	1.29011	2.30866
ODF2L	1.91405	1.5537
BBOF1	1.47438	2.01657
CCND3	0.366718	8.10068
AL583827.1	1.36658	2.17198
AP000487.1	1.25316	2.36747
SLC25A14	1.35109	2.19573
RBM27	1.87608	1.58099
NTPCR	1.45858	2.03145
HNRNPR	3.57693	0.828265
LSM14A	1.35718	2.1818
TXNL1	1.45802	2.03014
SLC25A16	0.984408	3.00686
TRMT11	1.69079	1.7497
TEX41	1.23201	2.4011
ST3GAL2	0.906756	3.25871
BTRC	3.16749	0.932373
ADAMTS8	1.47368	2.00204
SCN2A	1.69143	1.7434
COL9A3	1.90563	1.54504
COPG2	1.45775	2.01888
CAMSAP1	1.44316	2.03804
CHRNE	2.40576	1.22153
SOCS7	1.5446	1.90145
AASDHPPT	1.92345	1.52503
TYW1	2.33116	1.2579
MIR9-3HG	1.76628	1.6587
ORAI2	1.27429	2.2979
ZCCHC17	1.70077	1.7194
HERC5	1.05823	2.75744
GPLD1	1.37103	2.12711
AC007566.1	3.50274	0.832115
SMAP2	1.32194	2.20207
AC083843.3	2.50995	1.15957
OSBPL11	1.55591	1.8676
AGO3	2.23018	1.30034
ZNF706	4.19672	0.690854
CDK14	4.44759	0.650833
G2E3	1.91154	1.51365
AC092376.2	1.29683	2.22986
ZNF713	1.68033	1.72041
PCSK6	7.40055	0.390536
ADD3-AS1	2.95973	0.975656
TRAPPC6B	1.33311	2.16542
WDR82	0.921071	3.12896
AL022322.1	2.10152	1.37055
AC087500.1	0.987837	2.91555
RAB3GAP1	2.55578	1.12662
SOS2	2.74459	1.04861
AC011603.2	1.31022	2.1952
SEC24B-AS1	3.13493	0.916953
CARNMT1	2.21839	1.28938
SPRY2	4.87234	0.586612
TAF2	1.86948	1.52677
PDGFRA	3.09939	0.920472
DCP2	1.11919	2.54781
AMN1	4.09632	0.695935
MOK	1.13082	2.52083
GRB2	1.56908	1.80969
AC138150.1	1.36248	2.07744
CERT1	1.2001	2.35315
MED4	2.26869	1.24351
ATP6V0A2	2.32129	1.21295
C17orf75	1.47616	1.9068
CRISPLD2	1.79966	1.5591
TNIP1	1.67211	1.67427
MAN2A2	1.77447	1.57547
PARP16	1.71987	1.62522
RCC1L	1.02787	2.7173
VASH1	1.77429	1.57407
TCHP	2.82683	0.987632
FOXJ3	3.59778	0.775971
KIF26B-AS1	1.22381	2.27854
VPS41	0.689551	4.04364
RIC8B	2.5586	1.08687
PCDH1	1.82322	1.52512
ZNF429	1.35814	2.04533
BTAF1	1.47339	1.88516
C18orf25	1.48147	1.87483
SEMA4F	2.6799	1.03601
HPSE	1.64492	1.68731
KDM4C	1.0956	2.53162
CDC20B	1.54116	1.79743
LRRC29	0.845669	3.26989
HLTF	0.585506	4.72048
AC093787.2	1.3039	2.11613
DPYSL4	1.12045	2.46036
SNX14	2.07376	1.32411
DNAJB14	1.15387	2.37611
AC009522.1	1.12715	2.43019
TMEM87A	1.32976	2.05984
ZFY	1.78005	1.53771
NPTXR	3.91831	0.698129
METAP1	3.06159	0.893148
MIR762HG	2.09481	1.30195
SNHG10	0.976141	2.79299
[truncated: 34,602 more rows]

## Sheet: ST8
Feature	Effect Size	Score	Cell Type	P-value (adj)
tau	-4.5	0.79	Sst	1.35592e-06
sag	4.4	0.78	Sst	3.54061e-06
threshold_t_long_square	-2.77	0.74	Sst	5.50612e-05
fast_trough_t_long_square	-2.74	0.74	Sst	5.50612e-05
peak_t_long_square	-2.77	0.74	Sst	5.50612e-05
trough_t_long_square	-2.06	0.74	Sst	7.33639e-05
slow_trough_v_ramp	1.99	0.67	Pvalb	0.0121094
trough_t_short_square	-1.56	0.66	Sst	0.0170102
latency	-1.85	0.66	Sst	0.0170102
vm_for_sag	2.99	0.66	Pvalb	0.0170102
peak_v_long_square	-2.68	0.66	Sst	0.0191293
adaptation	-0.41	0.66	Pvalb	0.0198635
upstroke_downstroke_ratio_ramp	3.03	0.65	Pvalb	0.0302353
peak_v_ramp	-2.73	0.65	Sst	0.0302353
upstroke_downstroke_ratio_long_square	-1.57	0.64	Sst	0.0394446
input_access_resistance_ratio	2.14	0.64	Pvalb	0.0424551
tau	-2.92	0.64	Pvalb	0.0424551
sag	2.14	0.64	Pvalb	0.0445259
slow_trough_t_ramp	0.92	0.63	Pvalb	0.0451634
